# Supplementary material for: [μ-10,22-Dichloro-3,6-bis­(2-furylmeth­yl)-3,6,14,18-tetra­azatricyclo­[18.3.1.18,12]penta­cosa-1(23),8,10,12(25),13,18,20(24),21-octa­ene-24,25-diolato-κ8 N 3,N 6,O 24,O 25:N 14,N 18,O 24:O 25]bis­[chloridocopper(II)] acetonitrile solvate
Source: Acta Crystallogr Sect E Struct Rep Online. 2009 Jan 8;65(Pt 2):m162. doi: 10.1107/S1600536809000166 (PMC2968155; doi:10.1107/S1600536809000166)
Supplement: Supplementary file 2 [file e-65-0m162-Isup2.hkl]

# 
# h,k,l, Fc-squared, Fo-squared, sigma(Fo-squared) and status flag 
# 
data_I
_shelx_title ' 81021CC_0m in P-1' 
_shelx_refln_list_code          4 
_shelx_F_calc_maximum      298.66 
_exptl_crystal_F_000       848.00 
_reflns_d_resolution_high  0.8107 
 
loop_ 
 _symmetry_equiv_pos_as_xyz 
 'x, y, z' 
 '-x, -y, -z' 
 
_cell_length_a    10.4439 
_cell_length_b    13.0830 
_cell_length_c    14.3193 
_cell_angle_alpha 112.039 
_cell_angle_beta  100.290 
_cell_angle_gamma  98.259 
 
_shelx_F_squared_multiplier     1.000 
 
loop_ 
 _refln_index_h 
 _refln_index_k 
 _refln_index_l 
 _refln_F_squared_calc 
 _refln_F_squared_meas 
 _refln_F_squared_sigma 
 _refln_observed_status 
   1   0   0     7527.29     7428.78     77.46 o 
   2   0   0      980.52     1054.97     31.14 o 
   3   0   0      116.67      123.50     47.25 o 
   4   0   0      603.18      626.56     37.23 o 
   5   0   0      578.49      615.41     40.35 o 
   6   0   0     1364.44     1268.91     39.11 o 
   7   0   0       75.08      123.60     50.97 o 
   8   0   0     1375.29     1495.03    152.76 o 
   9   0   0       83.64       96.37      9.80 o 
  10   0   0       10.12       22.76     47.94 o 
  11   0   0        4.95       12.20     70.42 o 
  12   0   0        7.30        9.72      9.88 o 
 -12   1   0        2.23       18.80     56.60 o 
 -11   1   0       34.87       50.41     25.17 o 
 -10   1   0       30.47       46.38     12.63 o 
  -9   1   0      162.86      246.64     39.40 o 
  -8   1   0      257.00      261.45     59.77 o 
  -7   1   0      817.86      947.59     45.27 o 
  -6   1   0     2160.81     2101.30    107.95 o 
  -5   1   0     1154.78     1124.09    162.31 o 
  -4   1   0      101.79      167.92     51.96 o 
  -3   1   0      391.31      407.53     16.63 o 
  -2   1   0     2819.39     2795.21     52.82 o 
  -1   1   0     1328.70     1524.85     50.20 o 
   1   1   0     4701.94     4462.26     30.77 o 
   2   1   0       13.89       23.13     17.71 o 
   3   1   0      860.98     1005.18     50.36 o 
   4   1   0     1287.17     1289.10     65.29 o 
   5   1   0     1710.02     1510.99    156.15 o 
   6   1   0       35.44       64.72     63.24 o 
   7   1   0        8.83       16.70     56.15 o 
   8   1   0      571.59      553.11     55.13 o 
   9   1   0      569.73      535.12     29.10 o 
  10   1   0        1.35        4.59     49.16 o 
  11   1   0        8.83       15.02     17.71 o 
  12   1   0        1.90       35.47     35.15 o 
 -12   2   0       62.95       54.78      3.08 o 
 -11   2   0        7.57       16.88     16.17 o 
 -10   2   0        0.50        3.08     35.78 o 
  -9   2   0       36.34       69.75     32.03 o 
  -8   2   0      128.15      176.20     30.21 o 
  -7   2   0       42.74      143.99     67.47 o 
  -6   2   0     2863.01     2943.65     78.25 o 
  -5   2   0     1794.44     1630.57     85.93 o 
  -4   2   0     6168.19     6329.30    357.93 o 
  -3   2   0       20.74       39.60     24.78 o 
  -2   2   0     2191.28     2096.59     50.51 o 
  -1   2   0     1269.09     1270.73    131.33 o 
   0   2   0     4001.97     4082.14     54.31 o 
   1   2   0    10583.87    10395.97    117.34 o 
   2   2   0      104.49      116.36     30.45 o 
   3   2   0      726.95      844.64    190.34 o 
   4   2   0     7381.08     7718.84    501.10 o 
   5   2   0      236.56      318.70     35.61 o 
   6   2   0       32.69       26.55     22.33 o 
   7   2   0        1.50       18.79     34.81 o 
   8   2   0      192.03      209.52     20.32 o 
   9   2   0      117.11      130.78     10.63 o 
  10   2   0      118.91      107.46     11.88 o 
  11   2   0        1.48       24.74     42.02 o 
 -12   3   0       81.53       68.07     28.70 o 
 -11   3   0      103.74      107.73     33.65 o 
 -10   3   0        5.44       10.38     48.58 o 
  -9   3   0      261.17      348.97     43.32 o 
  -8   3   0        7.09       22.70     48.76 o 
  -7   3   0       37.19       68.86     52.68 o 
  -6   3   0     1891.77     1835.32     37.67 o 
  -5   3   0     4458.98     4078.02     53.60 o 
  -4   3   0       81.42      123.08     51.78 o 
  -3   3   0     5474.14     5270.02     30.99 o 
  -2   3   0      844.89      954.98     74.24 o 
  -1   3   0     8934.91     8688.59     86.39 o 
   0   3   0     4273.10     4226.27     81.77 o 
   1   3   0     1223.01     1235.80     69.09 o 
   2   3   0      564.68      891.93     63.78 o 
   3   3   0      746.73      717.55     54.46 o 
   4   3   0       43.14       68.49     34.42 o 
   5   3   0     5210.36     4917.36     54.23 o 
   6   3   0      400.40      428.38     25.99 o 
   7   3   0      434.33      418.38     29.59 o 
   8   3   0       76.13       88.63     37.07 o 
   9   3   0        6.96       38.25     20.91 o 
  10   3   0        1.19        8.09     35.14 o 
  11   3   0        0.30       12.52     14.03 o 
 -12   4   0        0.14        0.12     52.17 o 
 -11   4   0        5.71       30.92     43.59 o 
 -10   4   0        8.82       48.30     42.35 o 
  -9   4   0      498.80      473.03     58.29 o 
  -8   4   0     1143.29     1013.72    138.75 o 
  -7   4   0      154.80      167.45     11.89 o 
  -6   4   0     1687.17     1641.25    144.47 o 
  -5   4   0     2957.35     3063.44     58.09 o 
  -4   4   0      138.85      159.82     15.87 o 
  -3   4   0      456.37      431.09     47.50 o 
  -2   4   0     1771.24     1862.68     98.08 o 
  -1   4   0     6394.24     6136.72     55.74 o 
   0   4   0    16809.23    15526.40     47.82 o 
   1   4   0      243.89      230.28     45.28 o 
   2   4   0      832.38      880.88    237.77 o 
   3   4   0      302.56      296.41     17.54 o 
   4   4   0       81.04      128.64     38.10 o 
   5   4   0     1690.71     1714.57    118.54 o 
   6   4   0       71.61       89.39     22.66 o 
   7   4   0       75.43      191.63     46.57 o 
   8   4   0      585.29      566.01     30.16 o 
   9   4   0       57.36       72.14     44.14 o 
  10   4   0       12.61       25.78     42.75 o 
  11   4   0       25.14       27.42     10.15 o 
 -12   5   0        6.88       19.71    112.11 o 
 -11   5   0        6.07       32.55     28.49 o 
 -10   5   0        0.55       12.48     15.01 o 
  -9   5   0      758.05      738.41     26.26 o 
  -8   5   0      966.78      969.52    123.66 o 
  -7   5   0      458.38      455.95     20.51 o 
  -6   5   0      504.43      503.11     23.15 o 
  -5   5   0     1647.91     1603.28     41.55 o 
  -4   5   0       11.58       31.01     26.88 o 
  -3   5   0      407.37      395.74     12.01 o 
  -2   5   0       22.96       49.16     12.01 o 
  -1   5   0    14253.64    13732.94     79.76 o 
   0   5   0    24453.64    22520.11    274.73 o 
   1   5   0     7133.93     6856.00    435.19 o 
   2   5   0       18.42       15.32     28.19 o 
   3   5   0     1664.01     1595.40    247.31 o 
   4   5   0       61.76       68.87     36.52 o 
   5   5   0      121.64      240.54     77.00 o 
   6   5   0      319.99      373.90     56.36 o 
   7   5   0        1.16       10.03     76.92 o 
   8   5   0      219.69      255.55     75.64 o 
   9   5   0      201.49      187.30      7.51 o 
  10   5   0       13.94       20.02     58.52 o 
 -12   6   0       89.53      106.26    112.72 o 
 -11   6   0        1.88       12.01     65.29 o 
 -10   6   0        0.05       12.45     75.63 o 
  -9   6   0       13.51       67.27     34.65 o 
  -8   6   0        6.28       29.27     46.51 o 
  -7   6   0       66.16       69.99      7.88 o 
  -6   6   0      697.35      855.62     44.14 o 
  -5   6   0     1225.05     1301.05     29.93 o 
  -4   6   0     1836.97     1864.86     35.14 o 
  -3   6   0     1977.36     2084.94     77.20 o 
  -2   6   0      381.61      405.87     67.24 o 
  -1   6   0     7256.27     7413.00    314.76 o 
   0   6   0     3877.41     3612.84     63.75 o 
   1   6   0     5368.56     5228.16     50.23 o 
   2   6   0      673.17      605.38     53.99 o 
   3   6   0       56.12       55.65     22.00 o 
   5   6   0       79.83       90.55     27.72 o 
   6   6   0        0.07        3.08    109.34 o 
   7   6   0      358.33      365.27     60.98 o 
   8   6   0       51.76       59.13     87.78 o 
   9   6   0       22.03       37.27    103.18 o 
  10   6   0       17.55       60.67     80.39 o 
 -12   7   0       31.65       24.95     81.92 o 
 -11   7   0       26.96       32.03     86.54 o 
 -10   7   0      112.27      230.99     63.75 o 
  -9   7   0        0.17        2.46      2.46 o 
  -8   7   0       80.86       75.17     35.14 o 
  -7   7   0      177.86      261.08     41.53 o 
  -6   7   0      412.68      389.60     17.12 o 
  -5   7   0     2859.08     2762.86     83.22 o 
  -4   7   0     4822.71     4498.28     37.60 o 
  -3   7   0     1212.88     1291.26     40.98 o 
  -2   7   0     1257.55     1224.24     21.63 o 
  -1   7   0      569.16      571.34     28.64 o 
   0   7   0     2278.92     2117.54     52.36 o 
   1   7   0       34.32       35.12     30.72 o 
   2   7   0      906.89      851.00     17.13 o 
   3   7   0      918.87      899.65     13.08 o 
   4   7   0     1721.55     1813.13     49.89 o 
   5   7   0      187.58      199.58     46.51 o 
   6   7   0       94.78       88.39     77.00 o 
   7   7   0      119.75      144.45     83.46 o 
   8   7   0      275.29      286.43    121.96 o 
   9   7   0        8.17       34.80     44.66 o 
 -11   8   0       35.59       44.97     24.64 o 
 -10   8   0       44.07       41.58     40.65 o 
  -9   8   0        2.02        5.24     20.33 o 
  -8   8   0       24.33       17.71     24.02 o 
  -7   8   0        1.84       24.71     47.88 o 
  -6   8   0      462.02      497.63     39.29 o 
  -5   8   0     1802.17     1910.18     51.60 o 
  -4   8   0     3105.12     3167.16     47.01 o 
  -3   8   0      758.06      785.49     33.15 o 
  -2   8   0     1858.44     2015.21     61.92 o 
  -1   8   0     2425.68     2571.08     45.16 o 
   0   8   0      382.31      445.85    245.77 o 
   1   8   0        6.89       10.24     47.46 o 
   2   8   0       81.28       90.82     15.14 o 
   3   8   0      418.29      437.61     23.47 o 
   4   8   0      171.31      186.64     50.51 o 
   5   8   0      179.65      343.10    115.50 o 
   6   8   0       11.34       56.05     85.31 o 
   7   8   0        3.32        1.23     83.46 o 
   8   8   0       31.95       74.23    111.80 o 
 -11   9   0       68.74       65.91      7.39 o 
 -10   9   0      236.35      241.46     90.55 o 
  -9   9   0      507.75      526.04     35.11 o 
  -8   9   0      445.87      477.94     69.64 o 
  -7   9   0      649.18      574.41     79.15 o 
  -6   9   0        8.19       13.73     21.19 o 
  -5   9   0     1232.23     1132.76     55.39 o 
  -4   9   0     1840.06     1720.88     97.79 o 
  -3   9   0       17.18       15.27     41.21 o 
  -2   9   0      843.75      835.05    125.20 o 
  -1   9   0     2446.57     2341.84    127.35 o 
   0   9   0     1363.55     1552.35    139.52 o 
   1   9   0      580.51      848.66    174.32 o 
   2   9   0      262.13      236.29     30.33 o 
   3   9   0      572.40      569.93     46.66 o 
   4   9   0      238.05      307.68     56.05 o 
   5   9   0      129.95      250.39    104.41 o 
   6   9   0        3.66       23.41     16.63 o 
   7   9   0       56.14       83.77    120.12 o 
   8   9   0       72.45       66.22    119.50 o 
 -11  10   0        1.39       18.48     66.53 o 
 -10  10   0      101.65      109.64     28.33 o 
  -8  10   0      147.23      145.37     16.63 o 
  -7  10   0       57.66       60.67      5.85 o 
  -6  10   0      130.91      155.84     17.86 o 
  -5  10   0     1041.25     1349.61     71.15 o 
  -4  10   0        1.69        3.39     32.03 o 
  -3  10   0     2029.64     1815.19     97.32 o 
  -2  10   0      688.71      808.10     75.30 o 
  -1  10   0      520.19      479.42     16.63 o 
   0  10   0     1287.71     1218.44     96.86 o 
   1  10   0     4515.43     4088.56     55.44 o 
   2  10   0      115.22      201.73     62.79 o 
   3  10   0      306.15      299.46     46.82 o 
   4  10   0        1.34       21.87     15.71 o 
   5  10   0       64.42      101.64    105.33 o 
   6  10   0        5.80       24.02     91.47 o 
   7  10   0        1.17        1.23    101.02 o 
  -9  11   0      102.03      198.34     51.13 o 
  -8  11   0        2.20       12.32     71.15 o 
  -7  11   0      190.16      239.00     42.81 o 
  -6  11   0       39.89       55.75    109.34 o 
  -5  11   0     1695.28     1591.38     16.02 o 
  -4  11   0        2.32        2.16     96.09 o 
  -3  11   0      458.34      397.92     45.58 o 
  -2  11   0        7.41       10.20     20.24 o 
  -1  11   0      338.49      309.46     54.21 o 
   0  11   0      136.49      218.12     34.49 o 
   1  11   0      660.55      599.04      8.93 o 
   2  11   0      402.23      383.51     42.71 o 
   3  11   0      399.36      496.17     80.69 o 
   4  11   0      783.16      801.69    109.03 o 
   5  11   0       76.31      101.94     60.98 o 
   6  11   0       57.07       58.52      8.32 o 
  -9  12   0        0.55       17.86     83.46 o 
  -8  12   0       73.56       88.39     39.11 o 
  -7  12   0        8.83        4.62     11.70 o 
  -6  12   0      790.05      719.15     42.50 o 
  -5  12   0     2442.74     2348.11     97.94 o 
  -4  12   0      321.28      389.91    111.49 o 
  -3  12   0       37.98       74.84    100.71 o 
  -2  12   0      380.62      415.78     68.99 o 
  -1  12   0       12.83       45.58     40.65 o 
   0  12   0      139.58      142.38     25.97 o 
   1  12   0      830.81      796.00     58.61 o 
   2  12   0        8.57       18.53     41.07 o 
   3  12   0      272.70      330.78     59.13 o 
   4  12   0      320.52      412.40     91.78 o 
   5  12   0        1.91        3.08     81.92 o 
  -8  13   0       69.52       89.93     61.29 o 
  -7  13   0       32.89       61.91     61.29 o 
  -6  13   0       11.44       49.28    111.18 o 
  -5  13   0     1556.00     1300.94      6.78 o 
  -4  13   0     1613.45     1770.93     81.92 o 
  -3  13   0       27.38       35.73     19.71 o 
  -2  13   0      104.84      119.19     46.51 o 
  -1  13   0      683.15      650.78     28.33 o 
   0  13   0      152.29      297.21    114.88 o 
   1  13   0       31.40       71.15     82.23 o 
   2  13   0      169.30      168.09     16.38 o 
   3  13   0      149.90      145.99     16.63 o 
  -7  14   0       15.31       74.84     31.41 o 
  -6  14   0       85.06       92.70     12.94 o 
  -5  14   0      254.35      257.17      8.62 o 
  -4  14   0     1081.90     1166.97     71.76 o 
  -3  14   0      239.38      272.57     40.96 o 
  -2  14   0      382.18      368.97     28.03 o 
  -1  14   0      354.14      413.32    115.50 o 
   0  14   0      656.00      605.20     12.94 o 
   1  14   0      180.71      223.91     78.85 o 
   1 -15   1       19.66       74.23     28.95 o 
   2 -15   1       58.10       91.78     49.89 o 
   3 -15   1      123.49      130.28     47.74 o 
   4 -15   1        4.21       32.65     57.90 o 
   5 -15   1        1.86      190.34    121.35 o 
  -2 -14   1       64.63      136.44     37.57 o 
  -1 -14   1        0.29      103.18     83.77 o 
   0 -14   1       36.96      138.59    101.02 o 
   1 -14   1        1.67       95.48     30.18 o 
   2 -14   1      427.57      385.91      8.01 o 
   3 -14   1      842.44     1106.60     69.30 o 
   4 -14   1      312.91      305.22     83.16 o 
   5 -14   1      294.05      380.37     83.16 o 
   6 -14   1        4.72       54.82     45.58 o 
   7 -14   1      116.19      202.04    121.04 o 
  -4 -13   1       18.22       12.94     39.11 o 
  -3 -13   1      497.67      412.70      4.62 o 
  -2 -13   1      828.61      944.91     83.77 o 
  -1 -13   1      177.64      259.63     68.68 o 
   0 -13   1      253.04      372.05    114.26 o 
   1 -13   1        6.16        7.39     42.50 o 
   2 -13   1      656.46      630.14     70.53 o 
   3 -13   1     1211.92     1162.35     16.02 o 
   4 -13   1      154.32      150.91     63.45 o 
   5 -13   1      397.67      463.52     70.84 o 
   6 -13   1       97.52      198.04     99.79 o 
   7 -13   1       48.99      226.68    117.65 o 
   8 -13   1       14.50       52.97     68.99 o 
  -5 -12   1       93.41       90.24      5.54 o 
  -4 -12   1       38.00       69.91     62.52 o 
  -3 -12   1     1234.10     1156.50    122.89 o 
  -2 -12   1     1316.88     1379.67    121.81 o 
  -1 -12   1      288.98      352.42     44.10 o 
   0 -12   1      308.72      278.11     28.03 o 
   1 -12   1       20.46        9.24     18.17 o 
   2 -12   1       55.39      120.42     30.18 o 
   3 -12   1        2.88        2.46     89.62 o 
   4 -12   1      122.01      213.44    119.50 o 
   5 -12   1      120.11      112.72      5.24 o 
   6 -12   1     1668.34     1606.16     24.33 o 
   7 -12   1       34.62       48.66     26.18 o 
   8 -12   1      176.30      203.89     27.72 o 
   9 -12   1        7.27       41.89     41.27 o 
  -6 -11   1       68.95       51.74     61.29 o 
  -5 -11   1       50.90       73.30     55.75 o 
  -4 -11   1       14.87       49.89     88.08 o 
  -3 -11   1      330.83      377.78     21.90 o 
  -2 -11   1     1356.45     1277.88     81.16 o 
  -1 -11   1      580.19      671.92     27.26 o 
   0 -11   1        4.20       11.86     31.27 o 
   1 -11   1      662.23      580.70     64.06 o 
   2 -11   1      312.65      302.75      3.70 o 
   3 -11   1        3.16        4.31    108.41 o 
   4 -11   1       46.78       89.32     65.60 o 
   5 -11   1      309.59      320.92     51.13 o 
   6 -11   1     2999.38     2800.23     14.78 o 
   7 -11   1        7.79       16.63     88.39 o 
   8 -11   1       52.62      129.36     61.91 o 
  -6 -10   1      285.04      361.89     48.05 o 
  -5 -10   1        4.09        4.00     57.90 o 
  -4 -10   1       99.32      109.64     18.79 o 
  -3 -10   1        7.08        9.97     16.32 o 
  -2 -10   1      250.27      354.77     78.22 o 
  -1 -10   1      544.74      541.44     38.87 o 
   0 -10   1      258.32      268.35     61.29 o 
   1 -10   1      201.77      185.50     17.09 o 
   2 -10   1      312.11      335.41     38.37 o 
   3 -10   1        5.43       55.13    116.42 o 
   4 -10   1      185.17      181.10     38.50 o 
   5 -10   1      277.81      331.40     52.36 o 
   6 -10   1      235.10      281.19     69.61 o 
   7 -10   1       82.32      191.43     77.44 o 
   8 -10   1       18.18       38.79     42.91 o 
   9 -10   1       26.98       28.03     56.05 o 
  10 -10   1      518.08      484.77     19.10 o 
  11 -10   1       24.55       64.06     72.69 o 
  -8  -9   1        8.00       35.73     74.23 o 
  -7  -9   1      154.46      133.98     60.98 o 
  -5  -9   1      216.16      349.88     94.86 o 
  -4  -9   1       85.37      112.42     88.39 o 
  -3  -9   1      416.44      465.05     33.52 o 
  -2  -9   1     2335.90     2470.14     67.76 o 
  -1  -9   1      263.38      261.13     40.37 o 
   0  -9   1       53.27       56.95      5.87 o 
   1  -9   1       83.39       99.34     41.88 o 
   2  -9   1     1955.21     1901.98    181.25 o 
   3  -9   1     3815.09     3433.24     40.65 o 
   4  -9   1       31.76      138.82     60.30 o 
   5  -9   1      600.41      601.59     22.48 o 
   6  -9   1      242.12      271.15     44.20 o 
   7  -9   1        0.83        3.99     12.07 o 
   8  -9   1      139.31      160.56     14.97 o 
   9  -9   1        4.88        4.62     61.91 o 
  10  -9   1      340.17      347.72    119.81 o 
  11  -9   1      121.00      112.11     86.54 o 
  -9  -8   1        9.01       32.95    123.20 o 
  -8  -8   1       19.16       32.95    111.49 o 
  -7  -8   1       77.30      104.72     61.60 o 
  -5  -8   1     1227.75     1200.54    119.50 o 
  -4  -8   1      146.68      118.56     70.17 o 
  -3  -8   1     4139.31     4078.78     78.67 o 
  -2  -8   1     1726.16     1550.72      8.16 o 
  -1  -8   1     1735.61     1764.40     80.23 o 
   0  -8   1      468.85      471.04     33.11 o 
   1  -8   1      108.62      115.52     52.79 o 
   2  -8   1     1012.17     1011.64     43.34 o 
   3  -8   1     1668.64     1769.71     98.22 o 
   4  -8   1       50.65       51.68     17.23 o 
   5  -8   1     1219.41     1318.40     63.83 o 
   6  -8   1      360.90      353.27    145.22 o 
   7  -8   1       29.97       34.59      8.53 o 
   8  -8   1       23.48       84.45     90.86 o 
   9  -8   1        0.73        4.31      4.31 o 
  10  -8   1       57.88       75.15     62.83 o 
  11  -8   1      334.58      314.46     98.86 o 
  -9  -7   1        1.51        0.62     23.41 o 
  -8  -7   1      289.39      323.39     52.97 o 
  -7  -7   1       21.72       22.18     46.20 o 
  -6  -7   1      196.71      312.61     54.82 o 
  -5  -7   1      184.81      250.39     59.75 o 
  -4  -7   1        0.32        3.83     69.55 o 
  -3  -7   1     1236.60     1200.55     42.19 o 
  -2  -7   1     4292.88     4218.32     49.59 o 
  -1  -7   1     3969.39     3671.06     27.13 o 
   0  -7   1      589.06      645.55     75.51 o 
   1  -7   1       31.51       47.24     21.82 o 
   2  -7   1      507.40      591.10     52.97 o 
   3  -7   1      624.12      730.67     21.52 o 
   4  -7   1      170.35      208.96     23.34 o 
   5  -7   1      386.93      436.04     37.88 o 
   6  -7   1     2565.12     2355.51     95.46 o 
   7  -7   1      847.83      742.36    148.57 o 
   8  -7   1        2.90        4.62     53.59 o 
   9  -7   1       44.80       55.75     17.56 o 
  10  -7   1        0.08        8.01     24.33 o 
  11  -7   1      144.00      141.06     61.29 o 
  12  -7   1       34.01       37.88     76.69 o 
 -10  -6   1       19.24       20.94     12.63 o 
  -9  -6   1        3.55        8.32     10.16 o 
  -8  -6   1      230.27      330.78     74.84 o 
  -7  -6   1      925.90      841.12     51.13 o 
  -6  -6   1      197.24      349.26     85.62 o 
  -5  -6   1       68.49       92.70     29.26 o 
  -4  -6   1      511.80      528.44     36.75 o 
  -3  -6   1      690.28      795.29     54.46 o 
  -2  -6   1     2743.59     2880.00     56.24 o 
  -1  -6   1     4897.80     4706.61     51.43 o 
   0  -6   1       94.34       95.66     36.34 o 
   1  -6   1    11705.21    11601.27    578.40 o 
   2  -6   1       20.87       18.70     10.41 o 
   3  -6   1      448.10      479.52     37.89 o 
   4  -6   1      491.55      588.95     51.36 o 
   5  -6   1      140.39      178.62     27.15 o 
   6  -6   1     2064.34     2001.41    124.48 o 
   7  -6   1     1749.65     1941.74     46.24 o 
   8  -6   1       20.12       41.38     39.44 o 
   9  -6   1      255.59      242.46     20.28 o 
  10  -6   1        1.41        8.01    109.34 o 
  11  -6   1       68.30       94.86     95.48 o 
  12  -6   1        0.97       57.29    118.58 o 
 -10  -5   1        1.73        3.70    100.71 o 
  -9  -5   1        4.03       12.63    117.04 o 
  -8  -5   1      189.37      195.88     30.80 o 
  -7  -5   1     2154.40     2195.03    101.94 o 
  -6  -5   1     1822.84     1874.73     78.85 o 
  -5  -5   1      554.00      553.46     35.73 o 
  -4  -5   1      394.05      508.48     71.64 o 
  -3  -5   1      709.79      912.01     89.62 o 
  -2  -5   1        8.79       17.28     32.06 o 
  -1  -5   1     7348.69     7088.79     53.91 o 
   0  -5   1     2783.78     2846.79     45.43 o 
   1  -5   1     3548.69     3365.52     78.69 o 
   2  -5   1     1502.72     1734.09    169.24 o 
   3  -5   1       96.63      144.90     22.18 o 
   4  -5   1      523.80      519.19     13.39 o 
   5  -5   1     3848.34     3509.70     34.01 o 
   6  -5   1       34.20       48.39     20.34 o 
   7  -5   1     1223.53     1081.94    214.88 o 
   8  -5   1      536.57      582.82     76.98 o 
   9  -5   1      454.46      399.83     37.11 o 
  10  -5   1     1077.48     1090.12    130.74 o 
  11  -5   1       13.61       43.43     89.32 o 
  12  -5   1        0.77       17.25    119.50 o 
 -11  -4   1       19.54       25.97      7.97 o 
 -10  -4   1        4.36        9.20      9.27 o 
  -9  -4   1        0.06        7.07     18.58 o 
  -8  -4   1      257.47      243.38     32.94 o 
  -7  -4   1     1708.73     1575.79     21.97 o 
  -6  -4   1     4232.18     3855.24     33.65 o 
  -5  -4   1      970.37      939.07     21.19 o 
  -4  -4   1      133.62      160.38     36.19 o 
  -3  -4   1     2775.81     2770.00    156.92 o 
  -2  -4   1      192.14      217.60     68.70 o 
  -1  -4   1      502.46      623.20     40.26 o 
   0  -4   1       82.67      146.02     65.33 o 
   1  -4   1      103.20      163.68     25.25 o 
   2  -4   1     4265.82     3966.91     56.33 o 
   3  -4   1     1183.72     1097.84     39.84 o 
   4  -4   1      545.73      555.71     29.25 o 
   5  -4   1        2.31        8.70     17.22 o 
   6  -4   1      331.53      373.32     43.33 o 
   7  -4   1        9.59       43.42     72.49 o 
   8  -4   1      353.14      297.32     13.55 o 
   9  -4   1       25.17       31.11     25.06 o 
  10  -4   1      263.20      284.99     24.79 o 
  11  -4   1       27.54       61.06     65.24 o 
  12  -4   1       33.51       48.59     65.93 o 
 -11  -3   1       80.96       67.84     33.93 o 
 -10  -3   1      154.83      151.83     12.34 o 
  -9  -3   1      153.29      203.33     27.77 o 
  -8  -3   1       11.08       10.51     10.54 o 
  -7  -3   1     1362.97     1267.48     33.22 o 
  -6  -3   1     1206.07     1173.09    131.48 o 
  -5  -3   1      842.95      810.32     69.54 o 
  -4  -3   1      276.53      274.13     10.89 o 
  -3  -3   1     3940.63     4119.35     50.82 o 
  -2  -3   1    14884.98    13790.15    527.58 o 
  -1  -3   1     2696.06     2671.52     73.30 o 
   0  -3   1      417.21      431.47     29.10 o 
   1  -3   1    11990.41    11577.60     16.02 o 
   2  -3   1      911.28      869.86     27.78 o 
   3  -3   1      646.97      828.61     82.21 o 
   4  -3   1      198.03      172.74     29.12 o 
   5  -3   1     1265.39     1325.26     73.11 o 
   6  -3   1     1782.02     1604.70     21.15 o 
   7  -3   1       20.33       20.96      5.52 o 
   8  -3   1      348.87      397.46     34.03 o 
   9  -3   1      333.20      322.91     36.50 o 
  10  -3   1        1.87        4.41     15.86 o 
  11  -3   1       97.64      136.20     70.05 o 
  12  -3   1      149.24      132.51     72.88 o 
 -12  -2   1       17.55       19.16     12.94 o 
 -11  -2   1       23.10       58.42     44.21 o 
 -10  -2   1       83.53       87.70     18.55 o 
  -9  -2   1      108.96      129.71     52.67 o 
  -8  -2   1      289.09      274.68     17.66 o 
  -7  -2   1      340.40      316.31      3.39 o 
  -6  -2   1     1152.80     1164.81     47.07 o 
  -5  -2   1      238.43      276.15     23.51 o 
  -4  -2   1       69.50       58.52     40.49 o 
  -3  -2   1       17.27      102.45     18.00 o 
  -2  -2   1     9831.01     9609.33    234.02 o 
  -1  -2   1    13180.68    13183.02    314.61 o 
   0  -2   1      599.04      672.34     50.20 o 
   1  -2   1     1376.62     1409.05     93.01 o 
   2  -2   1     5039.86     4816.80    266.38 o 
   3  -2   1       23.20       54.49     14.70 o 
   4  -2   1     2336.68     2312.86    161.23 o 
   5  -2   1       19.45       38.27     62.22 o 
   6  -2   1     6479.92     5763.42     38.81 o 
   7  -2   1     1940.06     2097.92    103.79 o 
   8  -2   1        0.25        7.17     33.12 o 
   9  -2   1       37.70       48.46     40.85 o 
  10  -2   1      114.92      162.34     43.43 o 
  11  -2   1      136.55      113.11     11.55 o 
  12  -2   1       94.42      114.21     44.23 o 
 -12  -1   1       48.70       54.17     58.91 o 
 -11  -1   1       81.45      100.13     56.04 o 
 -10  -1   1       30.79       69.99     60.11 o 
  -9  -1   1      161.41      140.40     41.27 o 
  -8  -1   1      570.85      649.65     68.88 o 
  -7  -1   1     1240.36     1289.27     56.82 o 
  -6  -1   1      193.31      264.82     58.01 o 
  -5  -1   1       44.03       77.43     27.32 o 
  -4  -1   1       96.50      130.62     24.77 o 
  -3  -1   1      330.61      299.42     22.16 o 
  -2  -1   1      668.68      687.58     44.54 o 
  -1  -1   1     3314.81     3274.84     12.63 o 
   2  -1   1      832.41     1242.74     71.15 o 
   3  -1   1     8975.63     8983.11    320.62 o 
   4  -1   1       56.20       40.68     14.94 o 
   5  -1   1     1967.91     2129.72     28.50 o 
   6  -1   1      479.25      488.84     15.19 o 
   7  -1   1     3575.39     3454.82    141.37 o 
   8  -1   1      132.34      130.21     70.99 o 
   9  -1   1      508.47      539.95     76.13 o 
  10  -1   1        1.64        5.37     54.91 o 
  11  -1   1        0.01        3.95     30.26 o 
  12  -1   1        0.18        2.45     46.08 o 
 -12   0   1        7.41       12.50     47.31 o 
 -11   0   1        0.11        1.28      3.92 o 
 -10   0   1        5.69        9.20     74.00 o 
  -9   0   1       42.63       64.33     40.00 o 
  -8   0   1     1139.00     1078.84     22.50 o 
  -7   0   1     2001.26     1926.94     13.67 o 
  -6   0   1     3697.50     3690.82     98.40 o 
  -5   0   1       41.68       38.97      8.16 o 
  -4   0   1      501.76      452.89     14.94 o 
  -3   0   1     4557.72     4523.04     35.16 o 
  -2   0   1     3914.01     3836.10    146.29 o 
  -1   0   1     2160.33     2070.94     53.28 o 
   1   0   1    19807.67    18492.53    315.23 o 
   2   0   1     6361.97     5889.53     11.64 o 
   3   0   1     3091.56     2963.33     70.99 o 
   4   0   1        8.77       69.31     34.03 o 
   5   0   1      570.00      555.71     56.67 o 
   6   0   1      608.35      649.71     62.17 o 
   7   0   1     2499.91     2437.96     61.12 o 
   8   0   1        1.12       31.78     20.53 o 
   9   0   1      116.51      133.95     34.65 o 
  10   0   1      279.66      240.82     31.99 o 
  11   0   1       63.72       56.88     10.05 o 
  12   0   1        0.56        3.25     53.74 o 
 -12   1   1       12.85       22.43     37.43 o 
 -11   1   1       82.86       68.53      0.77 o 
 -10   1   1       67.02       64.91      6.80 o 
  -9   1   1      148.68      199.49     69.28 o 
  -8   1   1     1214.40     1065.45     26.95 o 
  -7   1   1     4009.13     3754.39    125.20 o 
  -6   1   1     3375.91     3030.38     29.16 o 
  -5   1   1     3810.48     3475.78     21.41 o 
  -4   1   1        6.01       17.51     31.56 o 
  -3   1   1     1013.61      959.15     13.29 o 
  -2   1   1    24858.19    23356.41    131.81 o 
  -1   1   1        0.90      141.73     50.62 o 
   0   1   1       57.44      158.48     48.02 o 
   1   1   1     6161.86     6102.96     47.26 o 
   2   1   1     1918.57     1963.91    142.60 o 
   3   1   1     3986.42     4060.14     39.42 o 
   4   1   1     2553.30     2505.46    118.27 o 
   5   1   1      300.86      405.99     49.56 o 
   6   1   1     1547.78     1542.11     52.67 o 
   7   1   1     1252.98     1287.93    148.60 o 
   8   1   1       46.46       72.85     47.28 o 
   9   1   1      124.26      120.75     17.84 o 
  10   1   1      103.79      114.33     51.21 o 
  11   1   1       54.02       59.83     28.51 o 
 -12   2   1       71.19       89.05     42.92 o 
 -11   2   1      622.90      590.16     26.86 o 
 -10   2   1        9.78       12.11     16.16 o 
  -9   2   1       93.88       89.76     75.02 o 
  -8   2   1       74.35       95.32     42.35 o 
  -7   2   1     2194.68     2217.62    122.27 o 
  -6   2   1     3121.21     3008.71     41.23 o 
  -5   2   1     1472.65     1853.54     58.98 o 
  -4   2   1       58.99       85.18     18.77 o 
  -3   2   1      410.53      391.23     18.22 o 
  -2   2   1     9502.37     9017.00     51.33 o 
  -1   2   1      789.25     1287.05     68.88 o 
   0   2   1      603.11      622.73     59.31 o 
   1   2   1     1421.50     1324.10     24.38 o 
   2   2   1     1410.66     1403.38     43.21 o 
   3   2   1       88.31       88.84     61.71 o 
   4   2   1       29.91       51.97     36.42 o 
   5   2   1      171.19      217.83     58.46 o 
   6   2   1      703.69      691.26     53.29 o 
   7   2   1        1.24        7.06     40.91 o 
   8   2   1       87.42       86.86     28.46 o 
   9   2   1      125.67      179.56     66.96 o 
  10   2   1      117.07      115.31     58.17 o 
  11   2   1       38.19       96.31     40.34 o 
 -12   3   1      166.42      164.62     44.64 o 
 -11   3   1      279.58      274.21     21.56 o 
 -10   3   1       80.74       95.64     21.20 o 
  -9   3   1      261.34      317.66     46.66 o 
  -8   3   1     1031.94     1045.47     42.19 o 
  -7   3   1      249.56      298.10     21.53 o 
  -6   3   1      146.10      205.82     28.54 o 
  -5   3   1      848.63     1099.62     57.76 o 
  -4   3   1       47.37       61.91      7.26 o 
  -3   3   1     5692.85     5229.05     55.64 o 
  -2   3   1      805.66      790.81     48.19 o 
  -1   3   1     7217.92     7235.13     41.12 o 
   0   3   1      562.77      680.60    101.48 o 
   1   3   1     1947.08     1888.63     83.46 o 
   2   3   1      875.49     1089.98     40.29 o 
   3   3   1      142.63      175.95     20.53 o 
   4   3   1      135.03      115.05     36.80 o 
   5   3   1     1858.71     1641.15     15.27 o 
   6   3   1     1927.06     1961.91     42.24 o 
   7   3   1      854.64      813.76     27.07 o 
   8   3   1       13.45       32.97     56.20 o 
   9   3   1       10.79       10.78     17.79 o 
  10   3   1        3.29        4.38      8.22 o 
  11   3   1       59.20       72.49     31.64 o 
 -12   4   1       75.75      108.68     70.80 o 
 -11   4   1       49.92       66.52     33.53 o 
 -10   4   1      340.21      360.45     36.20 o 
  -9   4   1      219.90      306.26     39.57 o 
  -8   4   1      231.58      272.92     13.14 o 
  -7   4   1     2296.52     2008.06     14.47 o 
  -6   4   1       13.12       19.66      6.42 o 
  -5   4   1      229.87      224.25     57.49 o 
  -4   4   1      892.08     1075.55    108.47 o 
  -3   4   1      550.36      516.44     91.92 o 
  -2   4   1     5102.03     4847.68     73.12 o 
  -1   4   1      278.91      312.30    106.56 o 
   0   4   1       75.56      180.74     57.43 o 
   1   4   1      533.63      577.73     33.94 o 
   2   4   1     1283.67     1548.35     40.24 o 
   3   4   1      166.66      254.21     32.20 o 
   4   4   1       25.24       36.74     18.40 o 
   5   4   1     1754.23     1570.22      6.44 o 
   6   4   1     1326.27     1354.48     54.94 o 
   7   4   1      344.98      351.48     42.16 o 
   8   4   1       20.52       27.82      8.49 o 
   9   4   1        0.11        0.05      1.58 o 
  10   4   1      128.02      128.66     14.00 o 
 -12   5   1        2.96       13.63     30.31 o 
 -11   5   1        2.27       11.34      6.44 o 
 -10   5   1      348.52      445.81     66.09 o 
  -9   5   1        0.00        9.33     68.58 o 
  -8   5   1      465.21      534.27     59.73 o 
  -7   5   1     1714.26     1802.03    110.93 o 
  -6   5   1     2223.75     2146.48     33.51 o 
  -5   5   1     2730.94     2797.83     49.79 o 
  -4   5   1     6342.72     5795.95     22.57 o 
  -3   5   1     1942.80     1896.92     24.37 o 
  -2   5   1      938.77      990.39     17.87 o 
  -1   5   1       14.82       18.76     69.80 o 
   0   5   1        5.62       64.55     14.06 o 
   1   5   1     5118.27     4739.26     41.89 o 
   2   5   1     1879.83     1912.67     50.20 o 
   3   5   1     3637.75     3473.02     26.64 o 
   4   5   1      651.55      617.96     19.71 o 
   5   5   1      174.62      197.00     38.84 o 
   6   5   1      942.28     1028.20    114.26 o 
   7   5   1      208.05      245.46     23.72 o 
   8   5   1      171.26      164.09     27.89 o 
   9   5   1        0.22        2.74      8.01 o 
  10   5   1       26.33       35.73     19.40 o 
 -12   6   1        5.91       34.19     47.43 o 
 -11   6   1       58.82       57.01     25.65 o 
 -10   6   1       48.21       41.55      7.96 o 
  -9   6   1        0.47        4.06     11.94 o 
  -8   6   1      647.19      627.51     17.67 o 
  -7   6   1      699.55      720.09     51.18 o 
  -6   6   1     5145.91     4781.26     57.34 o 
  -5   6   1      171.80      202.46     33.29 o 
  -4   6   1      204.28      240.86     21.27 o 
  -3   6   1     1845.45     2129.76    103.88 o 
  -2   6   1     2157.07     2212.76     64.83 o 
  -1   6   1     2421.22     2390.64    153.99 o 
   0   6   1      341.09      351.55     64.25 o 
   1   6   1       24.90       18.18     28.39 o 
   2   6   1     2578.40     2425.90     83.31 o 
   3   6   1      713.62      666.24     46.63 o 
   4   6   1      668.28      677.57     33.88 o 
   5   6   1      139.01      148.76     63.75 o 
   6   6   1      719.17      685.89     16.63 o 
   7   6   1       63.66       68.68     29.87 o 
   8   6   1        2.56       22.79     36.34 o 
   9   6   1       46.42       69.61    101.64 o 
 -12   7   1      265.81      216.52     86.54 o 
 -11   7   1      121.89      134.59     89.62 o 
 -10   7   1       68.86       77.00     21.25 o 
  -9   7   1        3.82       14.47     18.37 o 
  -8   7   1       94.05       94.56     11.54 o 
  -7   7   1      529.40      559.76     22.33 o 
  -6   7   1     2953.69     2743.43     33.18 o 
  -5   7   1     1561.67     1649.03     82.67 o 
  -4   7   1      641.66      730.38     54.73 o 
  -3   7   1     7470.01     7151.42     82.99 o 
  -2   7   1     2446.55     2396.02     24.95 o 
  -1   7   1     2665.31     2490.47     95.94 o 
   0   7   1      819.93      803.61     21.10 o 
   1   7   1      272.10      331.71     31.96 o 
   2   7   1     3973.32     3721.29     29.72 o 
   3   7   1      936.21     1018.42     48.56 o 
   4   7   1        1.17       25.87     97.63 o 
   5   7   1      462.27      551.92     81.92 o 
   6   7   1       97.48      120.42     44.97 o 
   7   7   1        1.35       16.94     12.01 o 
   8   7   1        4.25       12.63     81.31 o 
   9   7   1        4.44       13.86     38.19 o 
 -11   8   1      152.36      123.50     30.49 o 
 -10   8   1        8.38        7.39     50.82 o 
  -9   8   1      150.61      164.77     15.71 o 
  -8   8   1       10.14       26.25     24.38 o 
  -7   8   1      301.80      318.69     35.72 o 
  -6   8   1      242.46      249.62     20.51 o 
  -5   8   1     3784.86     3681.18     39.18 o 
  -4   8   1      384.98      481.37     61.20 o 
  -3   8   1     3722.84     3461.38     65.45 o 
  -2   8   1      882.40      887.51     60.21 o 
  -1   8   1      251.63      587.75    103.18 o 
   0   8   1      830.59      892.04    198.34 o 
   1   8   1       77.15       70.51     64.28 o 
   2   8   1      154.06      148.88     15.25 o 
   3   8   1     3860.62     3748.64     61.26 o 
   4   8   1      488.58      448.43      3.08 o 
   7   8   1       58.20       74.84     15.71 o 
   8   8   1       22.11       24.95      4.00 o 
 -11   9   1      132.32      128.43     56.36 o 
 -10   9   1      123.37      124.43     50.51 o 
  -9   9   1      280.62      348.54     46.76 o 
  -8   9   1      539.84      509.72     91.47 o 
  -7   9   1      943.10     1128.47     80.08 o 
  -6   9   1      154.31      136.19      9.86 o 
  -5   9   1        0.54       19.76     54.23 o 
  -4   9   1      111.51      127.67     33.28 o 
  -3   9   1      516.05      591.31     77.78 o 
  -2   9   1      508.67      565.65     48.07 o 
  -1   9   1      194.47      185.84     53.82 o 
   0   9   1        6.97        6.84      9.21 o 
   1   9   1      387.77      397.00     26.14 o 
   2   9   1      215.24      209.41     39.11 o 
   3   9   1       28.83       91.03     27.59 o 
   4   9   1       60.49       81.00     61.60 o 
   5   9   1      268.67      332.63     75.15 o 
   7   9   1       11.48        6.78     40.04 o 
  -9  10   1       10.63        9.24      3.08 o 
  -8  10   1      677.59      705.60    106.56 o 
  -7  10   1      407.00      448.12    113.96 o 
  -6  10   1     1248.55     1478.04     68.99 o 
  -5  10   1       49.56       78.54     79.15 o 
  -4  10   1      127.70      113.54     32.27 o 
  -3  10   1       64.47       91.13     57.31 o 
  -2  10   1       59.71       61.68      7.55 o 
  -1  10   1      662.22      714.32     25.38 o 
   0  10   1      103.17      133.85     51.56 o 
   1  10   1      171.07      154.67     26.80 o 
   2  10   1      826.21      765.05    240.69 o 
   3  10   1      270.14      331.40     57.29 o 
   4  10   1       26.79       30.80     16.63 o 
   5  10   1       74.88       87.16    104.10 o 
   6  10   1        5.38       57.90    117.65 o 
  -9  11   1        0.62        3.70     82.85 o 
  -8  11   1        7.05        4.93     93.63 o 
  -7  11   1      227.09      254.40     77.31 o 
  -6  11   1     2048.10     1809.43      4.00 o 
  -5  11   1       85.74       84.08     67.76 o 
  -4  11   1      167.34      282.73     85.31 o 
  -3  11   1       13.76       22.18     81.31 o 
  -2  11   1       80.14       92.83     80.08 o 
  -1  11   1      981.33      965.30     87.01 o 
   0  11   1       19.60       16.90     22.40 o 
   1  11   1      400.84      423.35     61.14 o 
   2  11   1     1949.01     1857.57     73.69 o 
   3  11   1        9.80       26.80     23.72 o 
   4  11   1        2.31       29.26     32.03 o 
   5  11   1        6.11        7.39     75.15 o 
  -9  12   1        5.83        4.62     15.09 o 
  -8  12   1        2.07        0.92      5.85 o 
  -7  12   1      104.89      125.66     32.03 o 
  -6  12   1      569.79      491.55      3.08 o 
  -5  12   1      531.23      554.69     56.05 o 
  -4  12   1     1266.88     1377.33    105.33 o 
  -3  12   1      790.56      747.80     14.17 o 
  -2  12   1      932.43     1087.20     64.06 o 
  -1  12   1      550.70      633.09     33.88 o 
   0  12   1        1.12       15.76     19.48 o 
   1  12   1      153.42      169.87     60.21 o 
   2  12   1      359.64      345.47     37.11 o 
   3  12   1      375.57      371.43     28.95 o 
   4  12   1      287.84      321.23     40.04 o 
  -8  13   1      166.11      172.17     41.89 o 
  -7  13   1      213.92      167.24     71.45 o 
  -6  13   1      112.71      181.10     53.59 o 
  -5  13   1      254.16      251.01    121.96 o 
  -4  13   1        8.02       88.70     60.67 o 
  -3  13   1      962.01     1080.42     56.67 o 
  -2  13   1     1541.24     1512.84     46.20 o 
  -1  13   1       53.01      170.93    116.11 o 
   0  13   1        0.15       38.19     14.17 o 
   1  13   1        1.39       25.49     19.25 o 
   2  13   1      118.51      113.65      4.31 o 
  -6  14   1        0.53        0.00     33.88 o 
  -5  14   1       23.06       37.27    119.81 o 
  -4  14   1        0.14       40.04    112.42 o 
  -3  14   1       25.91      216.82    121.96 o 
  -2  14   1       84.18       90.55     10.16 o 
  -1  14   1      305.16      332.32     73.30 o 
   0  14   1       63.34      201.73     85.31 o 
   0 -15   2      183.56      228.84     22.18 o 
   1 -15   2      213.60      281.19    101.02 o 
   2 -15   2        3.64       37.88     56.36 o 
   3 -15   2      398.52      530.97    113.96 o 
   4 -15   2      618.90      584.87     42.19 o 
   5 -15   2       21.47       57.29     60.37 o 
  -2 -14   2       31.36       44.04      8.62 o 
  -1 -14   2      105.87      276.57    106.56 o 
   0 -14   2        8.01       74.23     36.65 o 
   1 -14   2       45.14       96.40     29.57 o 
   2 -14   2      447.58      490.63     69.61 o 
   5 -14   2      482.41      461.06    102.25 o 
   6 -14   2        6.36        8.93     95.48 o 
   7 -14   2       52.26       45.58      8.01 o 
  -4 -13   2      353.62      357.57    104.72 o 
  -2 -13   2       14.05      131.20     94.24 o 
  -1 -13   2        1.71       16.63     39.11 o 
   0 -13   2      122.99      176.48     31.72 o 
   1 -13   2      122.69      144.45    109.64 o 
   2 -13   2       29.37       23.41     12.63 o 
   3 -13   2      142.92      120.73     37.88 o 
   4 -13   2      785.77      712.38     27.41 o 
   5 -13   2     1215.90     1107.84     57.29 o 
   6 -13   2       45.66      184.18    113.34 o 
   7 -13   2       67.41      114.26    100.71 o 
   8 -13   2      149.06      173.09     85.93 o 
  -5 -12   2       42.97       73.61     52.67 o 
  -4 -12   2      114.83      163.23     39.42 o 
  -3 -12   2        1.28       16.79     26.33 o 
  -2 -12   2       44.89      109.39     53.21 o 
  -1 -12   2     1862.88     1721.66     95.48 o 
   0 -12   2      829.12     1057.94     81.92 o 
   1 -12   2       37.86       46.51      2.77 o 
   2 -12   2       38.92       48.97     64.06 o 
   3 -12   2       34.53       38.19     60.37 o 
   4 -12   2      279.84      308.60    102.87 o 
   5 -12   2      628.58      638.15    104.72 o 
   6 -12   2      761.27      770.59     30.18 o 
   7 -12   2       73.03      100.71     46.20 o 
   8 -12   2        4.59       30.49    112.42 o 
  -7 -11   2      127.64      134.90     27.10 o 
  -6 -11   2      144.39      153.69     36.34 o 
  -5 -11   2       10.68        7.39     11.09 o 
  -4 -11   2       13.20       10.78      9.55 o 
  -3 -11   2       36.71       41.23      7.85 o 
  -2 -11   2      826.27      814.89     20.17 o 
  -1 -11   2       11.67       87.63     62.51 o 
   0 -11   2     1920.89     1847.19    141.37 o 
   1 -11   2      636.71      661.56     19.71 o 
   2 -11   2      768.84      787.83     38.19 o 
   3 -11   2        1.50        0.00     85.31 o 
   4 -11   2      432.58      417.02     30.49 o 
   5 -11   2      626.16      591.03      4.62 o 
   6 -11   2        1.97       16.94     16.63 o 
   7 -11   2       45.49       62.52     71.45 o 
   8 -11   2      134.27      175.66     40.13 o 
   9 -11   2      792.14      700.98     55.44 o 
  10 -11   2       65.68       64.99     25.26 o 
  -7 -10   2      142.83      174.94     90.55 o 
  -6 -10   2       17.13       58.52     99.79 o 
  -5 -10   2     1162.02     1069.95    115.19 o 
  -4 -10   2       56.89      101.64     73.30 o 
  -3 -10   2        0.17        7.20     31.52 o 
  -2 -10   2        6.94        5.49      6.47 o 
  -1 -10   2      480.73      492.44     48.66 o 
   0 -10   2     2390.12     2135.91     60.06 o 
   1 -10   2     2150.64     2018.14     93.01 o 
   2 -10   2       24.57       27.10      9.24 o 
   3 -10   2     1479.43     1691.17    100.71 o 
   4 -10   2      110.63      131.00     68.21 o 
   5 -10   2       82.06       77.61      6.21 o 
   6 -10   2      165.36      155.43      9.21 o 
   7 -10   2      161.56      179.09     49.89 o 
   8 -10   2      248.83      227.57     17.86 o 
   9 -10   2      450.40      473.99     56.36 o 
  10 -10   2      344.61      320.00      8.62 o 
  11 -10   2        1.17        2.46     76.38 o 
  -8  -9   2       69.21       63.45     44.66 o 
  -7  -9   2       53.34       61.29     56.98 o 
  -6  -9   2       57.87       61.29    108.10 o 
  -5  -9   2      180.35      262.41     90.55 o 
  -4  -9   2       57.32       65.37     17.40 o 
  -3  -9   2      882.41      890.87     17.56 o 
  -2  -9   2     1354.65     1321.55      8.47 o 
  -1  -9   2       45.90       50.56     25.03 o 
   0  -9   2        2.98        4.86     84.45 o 
   1  -9   2     1293.68     1436.96    137.21 o 
   2  -9   2      443.24      670.08    167.70 o 
   3  -9   2      984.83      928.43    165.85 o 
   4  -9   2     5035.10     4387.61    112.26 o 
   5  -9   2     3069.15     2950.71     53.68 o 
   6  -9   2        5.36       18.98     15.82 o 
   7  -9   2       63.54      118.80     36.53 o 
   8  -9   2       19.42       27.39     22.20 o 
   9  -9   2       78.09       75.77     46.20 o 
  10  -9   2       36.78       26.18      4.93 o 
  11  -9   2       12.59       10.47     80.39 o 
  -9  -8   2      352.18      452.13     98.86 o 
  -8  -8   2       15.00       19.40    117.04 o 
  -7  -8   2        3.83        1.85     56.36 o 
  -6  -8   2      105.43      115.80     48.66 o 
  -5  -8   2      309.29      364.97     54.51 o 
  -4  -8   2      189.27      251.91     27.32 o 
  -3  -8   2      598.70      610.34     88.85 o 
  -2  -8   2     1161.93     1064.82     47.58 o 
  -1  -8   2     4451.83     4131.79     25.94 o 
   0  -8   2       64.52       79.07     58.48 o 
   1  -8   2      555.75      546.48     40.04 o 
   2  -8   2        0.58        4.31      6.87 o 
   3  -8   2     3532.96     3450.94     30.40 o 
   4  -8   2     3679.65     3724.46     66.63 o 
   5  -8   2     1897.98     1899.35     57.81 o 
   6  -8   2     1270.48     1613.03     59.36 o 
   7  -8   2      958.16     1060.71     24.95 o 
   8  -8   2      256.87      252.24     83.16 o 
   9  -8   2       68.78       70.53     64.68 o 
  10  -8   2        1.93        8.62    101.64 o 
  11  -8   2       16.32       14.17      8.01 o 
 -10  -7   2       20.32       48.05     54.21 o 
  -9  -7   2      148.37      169.09    110.26 o 
  -8  -7   2      906.61      863.91     75.15 o 
  -7  -7   2        2.22        1.85      0.92 o 
  -6  -7   2       88.54      102.56     18.17 o 
  -5  -7   2        4.44        4.31      1.54 o 
  -4  -7   2      241.68      274.66     52.23 o 
  -3  -7   2       59.78      102.91     14.57 o 
  -2  -7   2       78.81      124.94     49.51 o 
  -1  -7   2     1581.50     1620.58     52.36 o 
   0  -7   2     1826.19     1952.71     99.94 o 
   1  -7   2      594.86      746.85     59.44 o 
   2  -7   2     2161.19     2146.61     88.85 o 
   3  -7   2     2909.95     2907.39     47.40 o 
   4  -7   2     1335.14     1296.52     47.65 o 
   5  -7   2     2840.64     2663.00    124.98 o 
   6  -7   2     2581.85     2707.42     62.37 o 
   7  -7   2      220.80      207.36      8.83 o 
   8  -7   2      379.01      397.61     41.27 o 
   9  -7   2      285.08      283.35     82.54 o 
  10  -7   2       54.54       58.83     92.40 o 
  11  -7   2       32.94       24.02     96.71 o 
  12  -7   2        6.37        7.70     30.49 o 
 -10  -6   2        9.87       59.13    117.65 o 
  -9  -6   2      135.19      215.59     33.26 o 
  -8  -6   2      352.64      450.59    102.25 o 
  -7  -6   2        1.65       15.09     13.55 o 
  -6  -6   2       67.03       82.23     99.79 o 
  -5  -6   2       96.32      172.17     58.83 o 
  -4  -6   2      929.38     1049.43     98.86 o 
  -3  -6   2       72.82      159.56     34.51 o 
  -2  -6   2     2775.65     2784.26     49.64 o 
  -1  -6   2     8886.19     8227.25     94.24 o 
   0  -6   2    14848.83    14650.37     77.35 o 
   1  -6   2      642.72      622.42     50.73 o 
   2  -6   2       67.84       53.13     42.61 o 
   3  -6   2      977.99      926.81     53.85 o 
   4  -6   2      491.58      517.07     23.81 o 
   5  -6   2     1750.51     1812.26     24.64 o 
   6  -6   2      588.12      579.59     33.06 o 
   7  -6   2        0.77       10.24     12.58 o 
   8  -6   2      611.52      576.55     14.17 o 
   9  -6   2      532.26      602.73     98.56 o 
  10  -6   2      160.96      237.46     67.14 o 
  11  -6   2       22.62       20.33      0.62 o 
  12  -6   2       91.09      116.42     48.66 o 
 -11  -5   2        0.42       39.73    116.42 o 
 -10  -5   2      133.91      162.93    108.10 o 
  -9  -5   2      117.01      120.12     44.04 o 
  -8  -5   2      901.18      824.18     39.11 o 
  -7  -5   2       77.16      111.49     75.46 o 
  -6  -5   2      376.47      440.73     60.06 o 
  -5  -5   2      424.32      430.97     32.95 o 
  -4  -5   2     2860.15     2635.57     43.47 o 
  -3  -5   2      190.98      233.00     47.93 o 
  -2  -5   2      465.50      571.51     77.78 o 
  -1  -5   2     5304.42     5035.81     30.64 o 
   0  -5   2    20539.50    19954.54    234.69 o 
   1  -5   2     1360.52     1330.14     33.72 o 
   2  -5   2     1303.84     1468.06     59.42 o 
   3  -5   2      206.35      204.28     25.90 o 
   4  -5   2     1020.43     1373.53     46.63 o 
   5  -5   2       17.99       49.73     15.70 o 
   6  -5   2      894.78      916.02     25.79 o 
   7  -5   2       40.06       50.74     21.42 o 
   8  -5   2     1555.50     1756.07     62.48 o 
   9  -5   2      555.46      585.84     48.17 o 
  10  -5   2      246.55      310.76     63.75 o 
  11  -5   2       19.77       22.18     54.82 o 
  12  -5   2        6.13       26.80     16.63 o 
 -11  -4   2        1.46        0.00     36.34 o 
 -10  -4   2       42.05       41.24     45.52 o 
  -9  -4   2       68.06       78.27     13.09 o 
  -8  -4   2      538.55      466.81     34.30 o 
  -7  -4   2       86.00      129.89     36.94 o 
  -6  -4   2      956.13      930.73     54.32 o 
  -5  -4   2      939.32      943.37     31.72 o 
  -4  -4   2       44.33       39.78     14.63 o 
  -3  -4   2     1592.27     1586.00     28.49 o 
  -2  -4   2       22.76       43.97     27.58 o 
  -1  -4   2     2772.95     2727.57     78.08 o 
   0  -4   2     6380.44     6074.00     72.07 o 
   1  -4   2       42.77       74.23     62.83 o 
   2  -4   2     2120.07     2427.08     68.18 o 
   3  -4   2     1078.49     1322.17     68.68 o 
   4  -4   2     2925.30     2832.26     42.61 o 
   5  -4   2     1448.05     1460.92     60.19 o 
   6  -4   2      596.73      590.80     23.36 o 
   7  -4   2      669.93      605.85     13.40 o 
   8  -4   2       35.46       41.42     78.23 o 
   9  -4   2      262.17      299.28     48.30 o 
  10  -4   2       72.95       70.37      6.31 o 
  11  -4   2       63.91       62.17     59.96 o 
  12  -4   2        4.46       53.28    105.95 o 
 -11  -3   2        1.11       31.36     25.69 o 
 -10  -3   2       72.62       72.64     14.12 o 
  -9  -3   2      283.03      265.48     20.83 o 
  -8  -3   2      401.16      375.76     41.01 o 
  -7  -3   2       66.93       60.72     10.15 o 
  -6  -3   2      579.41      539.86     25.56 o 
  -5  -3   2       48.96       54.91     17.98 o 
  -4  -3   2       10.81       22.99     32.41 o 
  -3  -3   2     1901.23     1902.10     40.81 o 
  -2  -3   2       48.05      194.92     51.91 o 
  -1  -3   2     1010.41     1179.54    138.29 o 
   0  -3   2     5726.43     5396.27     18.48 o 
   1  -3   2     4324.85     4138.14     78.85 o 
   2  -3   2     1068.84     1281.32     50.20 o 
   3  -3   2    12046.26    10976.58    345.72 o 
   4  -3   2     2772.13     2631.44     77.39 o 
   5  -3   2     1638.30     1777.11    100.10 o 
   6  -3   2       96.59      174.43     41.62 o 
   7  -3   2      319.49      364.84     34.74 o 
   8  -3   2      461.59      469.63     31.72 o 
   9  -3   2       30.33       52.61     76.30 o 
  10  -3   2       53.97       56.06     13.98 o 
  11  -3   2       17.81       26.85     70.29 o 
  12  -3   2       57.79       64.30     55.61 o 
 -12  -2   2       59.98       49.62     34.15 o 
 -11  -2   2       32.34       38.20     18.94 o 
 -10  -2   2       45.16       57.49     15.47 o 
  -9  -2   2      477.00      448.71     21.56 o 
  -8  -2   2      426.33      480.82     46.70 o 
  -7  -2   2      419.19      451.73     32.62 o 
  -6  -2   2        0.01       30.34     59.08 o 
  -5  -2   2     4206.68     4132.35     47.74 o 
  -4  -2   2     1805.88     1945.35     39.03 o 
  -3  -2   2        3.69       20.88     66.29 o 
  -2  -2   2     2048.53     1978.46     37.90 o 
  -1  -2   2     1665.97     1915.52     54.00 o 
   0  -2   2     5064.15     4801.23     20.64 o 
   1  -2   2     3505.64     3485.20     56.05 o 
   2  -2   2     9662.73     9162.45    107.92 o 
   3  -2   2     1560.56     1710.79     78.49 o 
   4  -2   2     4187.29     4019.71     40.20 o 
   5  -2   2     6246.98     5734.40     83.93 o 
   6  -2   2      491.62      544.02     41.68 o 
   7  -2   2      212.56      302.14     55.95 o 
   8  -2   2      461.76      446.91     29.57 o 
   9  -2   2      197.31      241.78     46.29 o 
  10  -2   2       21.62       21.61      3.39 o 
  11  -2   2        8.08       26.97     23.14 o 
  12  -2   2       26.55       50.05     21.14 o 
 -12  -1   2        0.04        4.76     50.03 o 
 -11  -1   2       57.19       66.36     17.40 o 
 -10  -1   2       61.78       93.44     65.11 o 
  -9  -1   2     1008.94      897.40     13.09 o 
  -8  -1   2      776.70      747.75     52.67 o 
  -7  -1   2     1021.58     1044.02     49.09 o 
  -6  -1   2       39.16       65.69     46.69 o 
  -5  -1   2      240.60      219.64     43.73 o 
  -4  -1   2      320.77      532.61     49.28 o 
  -3  -1   2     1461.54     1615.60     30.29 o 
  -2  -1   2     3272.46     3297.02     42.50 o 
  -1  -1   2     4927.62     4774.13     64.37 o 
   1  -1   2    13885.09    13525.00    441.35 o 
   2  -1   2      370.75      333.76     21.97 o 
   3  -1   2     2313.67     2237.79     40.50 o 
   4  -1   2      108.38      116.86     40.19 o 
   5  -1   2     2231.02     2475.85     73.57 o 
   6  -1   2     1235.02     1148.83     88.39 o 
   7  -1   2      802.44      838.89     10.37 o 
   8  -1   2      528.05      491.63     23.72 o 
   9  -1   2      466.70      407.41     16.02 o 
  10  -1   2      138.12      196.29     52.84 o 
  11  -1   2       15.82       43.18     56.47 o 
  12  -1   2        5.06        5.76     16.68 o 
 -12   0   2       16.47       19.31     36.69 o 
 -11   0   2       51.53       51.01     14.74 o 
 -10   0   2      246.75      322.32     40.70 o 
  -9   0   2       29.25       54.55     30.84 o 
  -8   0   2     1399.62     1432.44    153.69 o 
  -7   0   2      351.44      461.87     65.29 o 
  -6   0   2      773.92      824.71     58.46 o 
  -5   0   2     1346.84     1416.15    174.94 o 
  -4   0   2     6863.72     6345.67    116.73 o 
  -3   0   2      184.49      267.90     26.35 o 
  -2   0   2      349.38      472.76     10.78 o 
  -1   0   2     5610.48     5778.79    118.58 o 
   0   0   2    45956.93    42634.25     17.25 o 
   1   0   2    12797.36    12155.08     68.07 o 
   2   0   2       83.08      186.45     42.40 o 
   3   0   2     3014.88     2805.20     93.63 o 
   4   0   2     5219.37     5198.64     62.40 o 
   5   0   2      186.75      284.23     34.96 o 
   6   0   2      295.55      317.99     33.26 o 
   7   0   2      194.64      209.38     13.21 o 
   8   0   2      382.03      376.26     46.51 o 
   9   0   2      119.41      167.43     26.77 o 
  10   0   2        2.37        6.68      7.53 o 
  11   0   2        0.17        1.45     45.69 o 
 -12   1   2       13.65       18.30     28.74 o 
 -11   1   2      132.51      148.17     47.73 o 
 -10   1   2      159.04      151.82     59.90 o 
  -9   1   2       73.31      177.28     73.06 o 
  -8   1   2       21.11       21.60      8.08 o 
  -7   1   2       49.67      109.08     45.33 o 
  -6   1   2      506.98      451.33     25.87 o 
  -5   1   2     6828.51     6045.62     94.86 o 
  -4   1   2     1690.24     1638.66     59.77 o 
  -3   1   2     1873.73     1826.26     50.89 o 
  -2   1   2       44.62      132.24     19.46 o 
  -1   1   2     1232.96     1247.30     75.36 o 
   0   1   2      698.68      654.20     93.35 o 
   1   1   2       20.61       84.87     25.92 o 
   2   1   2      611.94      716.19     55.35 o 
   3   1   2     3133.52     2916.36    147.83 o 
   4   1   2     3140.19     3172.63     53.06 o 
   5   1   2     1627.47     1589.07    186.18 o 
   6   1   2        0.02        3.69     26.08 o 
   7   1   2        9.66       16.69     58.76 o 
   8   1   2       19.79       22.49      7.89 o 
   9   1   2       97.84      121.03     73.91 o 
  10   1   2        9.97       29.63     49.91 o 
  11   1   2        0.39        5.65      5.54 o 
 -12   2   2      126.99      172.71     52.97 o 
 -11   2   2       36.17       62.88     49.80 o 
 -10   2   2      331.83      303.60     30.80 o 
  -9   2   2       81.87      113.24     40.81 o 
  -8   2   2      501.11      457.74     29.59 o 
  -7   2   2       10.79       18.11     46.64 o 
  -6   2   2        1.18        9.68     23.69 o 
  -5   2   2     4287.05     3926.42    122.49 o 
  -4   2   2    22131.32    20845.07    429.59 o 
  -3   2   2     2196.13     2151.08     58.05 o 
  -2   2   2      135.12      148.07     23.58 o 
  -1   2   2     1404.46     1573.96     36.95 o 
   0   2   2     1943.76     1889.14    148.76 o 
   1   2   2     3613.38     3628.75     32.22 o 
   2   2   2      362.11      400.20     39.22 o 
   3   2   2     1396.89     1326.93     74.68 o 
   4   2   2     7736.18     7501.57    410.39 o 
   5   2   2      365.87      447.18     38.27 o 
   6   2   2      249.87      381.84     73.47 o 
   7   2   2        9.72       16.30     41.63 o 
   8   2   2      246.67      311.40     42.92 o 
   9   2   2       27.73       37.30     42.83 o 
  10   2   2        1.90       22.74     69.84 o 
  11   2   2       25.77       26.70     11.62 o 
 -12   3   2       80.36       87.03     62.52 o 
 -11   3   2      152.13      182.34     57.90 o 
 -10   3   2      258.87      282.31     41.08 o 
  -9   3   2      590.79      547.07     21.87 o 
  -8   3   2      902.24      863.20     62.44 o 
  -7   3   2     1833.26     1805.52     46.15 o 
  -6   3   2      137.86      204.20     51.11 o 
  -5   3   2      600.02      656.34     17.66 o 
  -4   3   2     1117.96     1144.63     23.12 o 
  -3   3   2      129.09      125.44     20.13 o 
  -2   3   2     7879.23     7178.09    385.66 o 
  -1   3   2     2832.18     2819.11     48.01 o 
   0   3   2      900.50      986.35     41.58 o 
   1   3   2     4018.82     3907.76     39.27 o 
   2   3   2      124.21      200.19     26.61 o 
   3   3   2        7.73       28.73     20.68 o 
   4   3   2     3513.95     3204.01     15.32 o 
   5   3   2     1950.55     2032.91     62.82 o 
   6   3   2       15.03       50.02     31.57 o 
   7   3   2      234.84      210.96     22.38 o 
   8   3   2      119.99      157.32     42.37 o 
   9   3   2      350.93      382.47     45.22 o 
  10   3   2       26.76       51.00     27.81 o 
 -12   4   2       31.41       49.93     57.09 o 
 -11   4   2       18.99       31.91     25.18 o 
 -10   4   2       89.78       93.86     19.71 o 
  -9   4   2      576.09      618.16     44.29 o 
  -8   4   2     1340.41     1586.44     58.35 o 
  -7   4   2      301.59      351.79     23.22 o 
  -6   4   2       59.01       68.56     23.29 o 
  -5   4   2       25.14       26.31      4.54 o 
  -4   4   2     1269.85     1288.07     98.06 o 
  -3   4   2      247.29      247.84     64.99 o 
  -2   4   2     3520.54     3563.40     41.73 o 
  -1   4   2     4158.71     3990.51     50.63 o 
   0   4   2    14648.79    13556.95    283.66 o 
   1   4   2     3289.47     3422.70     68.43 o 
   2   4   2      688.95      835.05     49.99 o 
   3   4   2      284.56      294.11     23.70 o 
   4   4   2        0.39        8.20     12.33 o 
   5   4   2      491.26      483.13     13.47 o 
   6   4   2       17.76       14.53      5.97 o 
   7   4   2       89.95       89.86      8.95 o 
   8   4   2      189.63      240.02     38.66 o 
   9   4   2      162.55      172.69     21.10 o 
  10   4   2       89.04       79.22     15.25 o 
 -12   5   2       22.64       33.18     22.26 o 
 -11   5   2        7.37        9.59     19.91 o 
 -10   5   2       22.13       35.95     43.09 o 
  -9   5   2      107.92      125.68     26.01 o 
  -8   5   2       87.73      158.38     38.45 o 
  -7   5   2      826.26      872.62     74.29 o 
  -6   5   2      686.10      696.07     46.09 o 
  -5   5   2     4093.73     3895.77     72.23 o 
  -4   5   2        9.43       42.42     36.66 o 
  -3   5   2       45.31       62.07     20.69 o 
  -2   5   2      425.29      450.66     39.36 o 
  -1   5   2     2535.51     2805.48     80.98 o 
   0   5   2    10198.64     9985.95    277.65 o 
   1   5   2     7233.31     6752.83     19.01 o 
   2   5   2      801.14     1048.42     92.24 o 
   3   5   2     6141.18     6019.57     73.55 o 
   4   5   2      444.27      474.57     79.62 o 
   5   5   2      477.86      441.42     17.92 o 
   6   5   2       36.33       32.65     21.10 o 
   7   5   2       98.61       90.97     17.97 o 
   8   5   2       35.86       34.95      6.01 o 
   9   5   2      160.90      159.85      6.74 o 
 -12   6   2       35.92       53.14     46.01 o 
 -11   6   2       73.58       70.22     53.20 o 
 -10   6   2        4.71       17.92     27.30 o 
  -9   6   2        3.97       18.99     20.05 o 
  -8   6   2      258.03      369.11     41.34 o 
  -7   6   2        0.13        1.17      3.97 o 
  -6   6   2       62.48      104.49     23.13 o 
  -5   6   2     2928.14     2546.15     97.42 o 
  -4   6   2     2237.48     2256.11     38.08 o 
  -3   6   2     1615.49     1776.56     79.04 o 
  -2   6   2      666.04      664.63     47.70 o 
  -1   6   2      303.34      327.44     31.73 o 
   0   6   2       63.97       90.67     40.77 o 
   1   6   2     1165.02     1228.84     67.45 o 
   2   6   2      296.35      297.31     74.84 o 
   3   6   2     2811.81     2513.81     88.39 o 
   4   6   2     3839.32     3651.51     65.60 o 
   5   6   2       67.45      165.39    113.03 o 
   6   6   2        7.63       24.95     16.63 o 
   7   6   2      108.87      105.64     54.21 o 
   8   6   2       21.11       23.10     13.24 o 
   9   6   2       22.55       24.64     50.20 o 
 -12   7   2       63.88       92.09     91.47 o 
 -11   7   2       18.00       16.32     32.03 o 
 -10   7   2      599.00      584.37     33.21 o 
  -9   7   2       40.15       60.32     24.00 o 
  -8   7   2      291.44      388.46     52.27 o 
  -7   7   2       30.96       45.68     37.46 o 
  -6   7   2       94.55      144.05     31.78 o 
  -5   7   2     4805.91     4434.54     32.45 o 
  -4   7   2     5281.28     4817.50     55.44 o 
  -3   7   2       82.33      113.02     30.34 o 
  -2   7   2      291.53      393.87     60.46 o 
  -1   7   2      662.70      652.54     21.21 o 
   0   7   2      201.72      283.75     48.24 o 
   1   7   2       26.75       29.26     30.85 o 
   2   7   2       79.70      167.74     37.57 o 
   3   7   2      995.21     1151.77    147.83 o 
   4   7   2     3714.83     3413.13     67.76 o 
   5   7   2        2.70        6.78     90.55 o 
   6   7   2      231.86      233.46     95.17 o 
   7   7   2       44.15       95.48     96.71 o 
   8   7   2       30.27       49.89    114.57 o 
 -11   8   2        5.41        6.78     72.69 o 
 -10   8   2       58.86       74.53     21.87 o 
  -9   8   2      865.38     1026.13     52.17 o 
  -8   8   2      981.36      880.92    127.17 o 
  -7   8   2       91.40      104.33     34.38 o 
  -6   8   2      157.84      145.97     48.59 o 
  -5   8   2     2356.58     2201.00     61.75 o 
  -4   8   2        6.00        6.01      4.84 o 
  -3   8   2        9.24        6.37     73.63 o 
  -2   8   2     1699.04     1728.66     20.50 o 
  -1   8   2      403.69      412.05     68.53 o 
   0   8   2     2041.90     2042.16    103.48 o 
   1   8   2      206.25      288.83     45.04 o 
   2   8   2        5.38        4.19     28.65 o 
   3   8   2      428.98      467.87     37.98 o 
   4   8   2      632.24      690.20     75.46 o 
   5   8   2      300.73      283.35     68.37 o 
   6   8   2       97.52      191.26     46.81 o 
   7   8   2       56.28       42.50     22.18 o 
  -9   9   2      634.80      927.35     87.16 o 
  -8   9   2      861.89     1125.08    104.41 o 
  -7   9   2      853.87      942.45    146.60 o 
  -6   9   2       85.97       83.23     33.84 o 
  -5   9   2      305.82      363.78     33.58 o 
  -4   9   2        0.40        5.33     42.70 o 
  -3   9   2      158.33      164.01     18.99 o 
  -2   9   2      522.24      589.32     60.64 o 
  -1   9   2      576.03      600.19     38.26 o 
   0   9   2      799.28      777.03     31.37 o 
   1   9   2        1.80       17.16     22.80 o 
   2   9   2     1153.04     1219.14    194.65 o 
   3   9   2      142.64      199.88     30.18 o 
   4   9   2       49.10       71.45    110.26 o 
   5   9   2        2.14       17.25     78.85 o 
   6   9   2        7.37       12.94      1.85 o 
   7   9   2        2.76       24.02     17.25 o 
  -9  10   2        8.05       76.38    107.49 o 
  -8  10   2      266.67      291.05     49.28 o 
  -7  10   2        0.19       11.70     99.17 o 
  -6  10   2      431.55      456.75     79.15 o 
  -5  10   2     2052.25     1961.21     72.53 o 
  -4  10   2      187.82      156.98     33.51 o 
  -3  10   2       19.35       26.95     22.26 o 
  -2  10   2      138.33      139.48     44.93 o 
  -1  10   2     1196.59     1151.47     16.31 o 
   0  10   2      254.58      352.48     67.07 o 
   1  10   2      783.54      743.44     75.61 o 
   2  10   2      120.78      218.07     65.25 o 
   3  10   2      284.51      336.02     95.78 o 
   4  10   2      266.18      280.89     53.90 o 
   5  10   2       58.71       74.84     29.57 o 
   6  10   2        7.78       13.55     36.96 o 
  -9  11   2       20.10       75.77     39.73 o 
  -8  11   2       14.15       14.78    118.27 o 
  -7  11   2      119.75      252.55     80.69 o 
  -6  11   2        9.01        6.47     72.69 o 
  -5  11   2      916.79      815.86     41.58 o 
  -4  11   2       54.22       69.82     12.78 o 
  -3  11   2      123.38      182.71     65.14 o 
  -2  11   2       44.26       55.57     18.02 o 
  -1  11   2       31.85       59.91     41.12 o 
   0  11   2      380.05      392.50     41.42 o 
   1  11   2      157.51      219.84     52.67 o 
   2  11   2       78.80       97.37     30.64 o 
   3  11   2      796.23      712.99     26.49 o 
   4  11   2      653.93      583.95     89.62 o 
   5  11   2      130.16      136.13     83.46 o 
  -9  12   2      284.96      278.11     16.32 o 
  -8  12   2       47.25       65.91     41.89 o 
  -7  12   2       32.66       55.75    122.58 o 
  -6  12   2      219.97      279.96     66.53 o 
  -5  12   2      338.98      375.44     51.74 o 
  -4  12   2      836.92      990.80     71.76 o 
  -3  12   2       68.11      144.14    113.96 o 
  -2  12   2      505.35      531.01     64.33 o 
  -1  12   2     1095.83     1142.46    178.63 o 
   0  12   2        5.11       20.89     46.91 o 
   1  12   2      330.51      355.93     20.21 o 
   2  12   2       10.16       38.81     41.58 o 
   3  12   2      262.95      380.37    119.50 o 
  -7  13   2       11.30        6.78     96.71 o 
  -6  13   2       10.31       12.01     71.15 o 
  -5  13   2      208.20      251.93     77.31 o 
  -4  13   2      188.56      250.39     92.70 o 
  -3  13   2        2.64       14.78     52.36 o 
  -2  13   2        5.62      110.26    114.26 o 
  -1  13   2      970.43      997.88     27.72 o 
   0  13   2      190.24      283.34     44.78 o 
   1  13   2       11.39       33.28     45.01 o 
  -5  14   2       13.40       24.02    106.87 o 
  -4  14   2       14.45       14.78     47.74 o 
  -3  14   2       12.58      116.11     70.84 o 
  -2  14   2       70.01      161.39     95.17 o 
  -1 -15   3      230.90      308.30     54.51 o 
   0 -15   3        3.01      169.09    120.42 o 
   1 -15   3       13.79      158.61     76.38 o 
   2 -15   3      597.95      575.32     85.62 o 
   3 -15   3      826.22      754.88     88.70 o 
   4 -15   3       95.89       85.93     21.56 o 
   5 -15   3       51.11      137.67     80.08 o 
   6 -15   3       26.76       72.07     30.80 o 
  -2 -14   3      420.97      356.34     37.88 o 
  -1 -14   3      124.72      200.19    121.66 o 
   0 -14   3      118.15      276.88    112.72 o 
   1 -14   3       19.92       74.23    111.49 o 
   2 -14   3     1082.00     1101.68     24.33 o 
   3 -14   3      801.83      793.99    120.73 o 
   4 -14   3      546.35      622.44     89.01 o 
   5 -14   3        2.54       13.55      5.54 o 
   6 -14   3      149.63      240.54     91.16 o 
   7 -14   3      364.16      329.55     28.33 o 
  -3 -13   3      685.70      794.30     16.32 o 
  -2 -13   3     1083.22     1283.39     77.00 o 
  -1 -13   3      566.97      528.20     26.49 o 
   0 -13   3       58.37       64.99      1.23 o 
   1 -13   3      760.29      817.09    100.71 o 
   2 -13   3      398.56      449.66     56.05 o 
   3 -13   3      740.41      716.69     76.07 o 
   4 -13   3      100.88      199.88    111.49 o 
   5 -13   3       68.53      111.49     48.97 o 
   6 -13   3      427.29      370.82     28.33 o 
   7 -13   3      717.00      969.24     56.67 o 
   8 -13   3       53.92      180.17    102.56 o 
  -6 -12   3        0.40       20.33     57.59 o 
  -5 -12   3       17.63       19.71      3.08 o 
  -4 -12   3       16.25       38.81     67.14 o 
  -3 -12   3     1268.39     1384.25    105.49 o 
  -2 -12   3     1220.11     1461.41     79.15 o 
  -1 -12   3      846.15     1142.64     74.84 o 
   0 -12   3       49.93       52.67      0.31 o 
   1 -12   3     1776.58     1754.61     46.81 o 
   2 -12   3      507.65      483.54     34.49 o 
   3 -12   3       20.26       26.80     56.05 o 
   4 -12   3       70.33       48.35     42.19 o 
   5 -12   3       59.40       72.99     97.02 o 
   6 -12   3      414.89      418.25     52.97 o 
   7 -12   3       86.04      130.59    102.87 o 
   8 -12   3       25.45       31.72     13.86 o 
  -7 -11   3       47.03       48.05     22.79 o 
  -6 -11   3       68.80       64.99     74.53 o 
  -5 -11   3       27.78       40.04     24.33 o 
  -4 -11   3        7.79       19.10     89.01 o 
  -3 -11   3       26.16       44.59     18.04 o 
  -2 -11   3      794.27      746.88      8.01 o 
  -1 -11   3     1996.40     1915.80     70.99 o 
   0 -11   3      351.33      389.30     74.23 o 
   1 -11   3     1039.12     1222.41    104.41 o 
   2 -11   3      712.54      755.50     72.69 o 
   3 -11   3      219.77      204.50      2.16 o 
   4 -11   3       44.26      142.29     42.81 o 
   5 -11   3      145.23      280.49     75.38 o 
   6 -11   3      409.85      440.39     31.05 o 
   7 -11   3      225.34      223.26     55.70 o 
   8 -11   3      145.82      152.96     82.08 o 
   9 -11   3      300.14      322.77    100.71 o 
  10 -11   3      164.56      150.91     49.59 o 
  -8 -10   3        3.59        9.24    104.41 o 
  -6 -10   3      432.41      499.56     84.08 o 
  -5 -10   3        6.11       32.34     81.62 o 
  -4 -10   3       52.54      137.35     31.72 o 
  -3 -10   3      239.70      315.96     56.24 o 
  -2 -10   3       57.13      130.66     59.44 o 
  -1 -10   3      367.77      392.74     41.12 o 
   0 -10   3     1517.54     1468.63     59.40 o 
   1 -10   3     3459.91     3346.91    115.80 o 
   2 -10   3     2941.08     2881.54     24.02 o 
   3 -10   3      652.12      685.90     30.86 o 
   4 -10   3     1005.87     1099.87    212.51 o 
   5 -10   3       19.62       19.72      7.70 o 
   6 -10   3      423.55      405.17     16.17 o 
   7 -10   3       75.69      100.32     57.45 o 
   8 -10   3       18.34       43.17     83.62 o 
   9 -10   3      226.94      303.98     91.78 o 
  10 -10   3      255.25      236.23     50.20 o 
  11 -10   3       27.94       33.26     25.26 o 
  -9  -9   3        9.33       23.41    112.11 o 
  -8  -9   3        0.06        7.08     94.24 o 
  -7  -9   3      213.62      202.35      4.93 o 
  -6  -9   3      220.27      214.98     19.71 o 
  -5  -9   3       51.56       54.51     13.24 o 
  -4  -9   3      188.19      283.79     39.72 o 
  -3  -9   3      151.21      191.60     63.91 o 
  -2  -9   3     5904.70     5641.17     60.90 o 
  -1  -9   3      391.99      444.58     44.95 o 
   0  -9   3      356.49      380.93     55.20 o 
   1  -9   3      359.05      488.36     64.99 o 
   2  -9   3     2891.03     2734.01     81.62 o 
   3  -9   3      626.46      931.05    115.50 o 
   4  -9   3      150.99      153.02     26.18 o 
   5  -9   3       81.72       79.94     22.18 o 
   6  -9   3     1009.51     1095.71     41.27 o 
   7  -9   3      128.82      264.46     64.38 o 
   8  -9   3       27.98       24.33     27.10 o 
   9  -9   3       33.53       36.03     66.22 o 
  10  -9   3      106.34       99.79     70.22 o 
  11  -9   3       47.34       80.08    102.25 o 
  -9  -8   3        1.87        1.85     73.92 o 
  -8  -8   3       21.05       14.78     33.88 o 
  -7  -8   3        6.72        5.24     52.36 o 
  -6  -8   3      164.01      245.47     55.13 o 
  -5  -8   3       64.21      114.57     94.86 o 
  -4  -8   3       60.29       77.64     35.49 o 
  -3  -8   3     4831.54     4632.59     70.27 o 
  -2  -8   3     4546.73     4172.63     12.85 o 
  -1  -8   3      237.33      290.74     51.62 o 
   0  -8   3      358.62      409.79     25.72 o 
   1  -8   3     1140.82     1066.04     42.19 o 
   2  -8   3      474.31      538.22     32.34 o 
   3  -8   3      371.78      358.81      2.77 o 
   4  -8   3       20.90       27.73     18.48 o 
   5  -8   3      222.49      216.37     21.32 o 
   6  -8   3     1123.77     1361.79    162.62 o 
   7  -8   3      744.53      743.71    168.93 o 
   8  -8   3       62.13       56.67    119.50 o 
   9  -8   3       67.47       84.39     34.49 o 
  10  -8   3      158.70      133.67     78.23 o 
  11  -8   3      131.08      116.42     43.12 o 
 -10  -7   3      167.36      297.21     99.17 o 
  -9  -7   3        1.05        3.39     15.71 o 
  -8  -7   3      348.80      439.19     95.78 o 
  -7  -7   3      303.20      290.13     24.02 o 
  -6  -7   3       94.75      209.43     62.21 o 
  -5  -7   3        0.00        0.49      6.16 o 
  -4  -7   3      107.65      154.22     24.67 o 
  -3  -7   3      956.46     1253.59     42.44 o 
  -2  -7   3     5743.98     5557.12    139.21 o 
  -1  -7   3     6693.29     6391.17     31.36 o 
   0  -7   3     1842.91     1696.22    164.16 o 
   1  -7   3      125.72      135.93     41.53 o 
   2  -7   3     3508.39     3302.74    134.44 o 
   3  -7   3      145.72      163.44     47.74 o 
   4  -7   3      455.80      427.33     31.93 o 
   5  -7   3      242.25      340.09     60.36 o 
   6  -7   3     1307.75     1257.00     66.06 o 
   7  -7   3     1820.42     1635.17     72.84 o 
   8  -7   3       52.58       57.59      7.39 o 
   9  -7   3        0.32        0.00     32.65 o 
  10  -7   3       16.36       11.09     23.72 o 
  11  -7   3        0.63        6.47     45.89 o 
 -10  -6   3        4.63        2.16     57.90 o 
  -9  -6   3       20.65       16.32     95.48 o 
  -8  -6   3      244.69      349.88     62.21 o 
  -7  -6   3     1753.21     1697.33     64.68 o 
  -6  -6   3       50.62      106.26     85.00 o 
  -5  -6   3        1.92       24.47     58.35 o 
  -4  -6   3      354.82      473.07     48.74 o 
  -3  -6   3      245.09      338.51     47.17 o 
  -2  -6   3    11289.00    10693.74     31.88 o 
  -1  -6   3     5977.38     5745.88     65.89 o 
   0  -6   3     1013.97     1061.32     77.77 o 
   1  -6   3    14237.88    13674.17    127.20 o 
   2  -6   3     1879.31     1891.97     47.74 o 
   3  -6   3     1621.13     1942.48     93.63 o 
   4  -6   3     1487.73     1391.59     55.28 o 
   5  -6   3      104.79      123.34     21.33 o 
   6  -6   3      922.18     1291.86     52.08 o 
   7  -6   3       95.24      113.65     17.25 o 
   8  -6   3      139.05      144.14      6.78 o 
   9  -6   3      329.28      296.29     11.09 o 
  10  -6   3      112.90      111.80     14.48 o 
  11  -6   3        7.49       25.87     67.76 o 
  12  -6   3       21.57       21.25     30.49 o 
 -11  -5   3        0.50       20.33     41.58 o 
 -10  -5   3      253.94      252.55     67.76 o 
  -9  -5   3       52.55       45.58    111.49 o 
  -8  -5   3      793.65      774.28     66.22 o 
  -7  -5   3     1924.05     2162.70     85.00 o 
  -6  -5   3     1754.00     1741.68     32.34 o 
  -5  -5   3      751.28      961.17     95.94 o 
  -4  -5   3     2236.09     2389.49     59.94 o 
  -3  -5   3       20.49       38.22     53.79 o 
  -2  -5   3     2037.31     1987.32     77.61 o 
  -1  -5   3     4872.51     4866.21     70.44 o 
   0  -5   3      113.75      119.23     11.41 o 
   1  -5   3     4299.41     4300.14     28.03 o 
   2  -5   3     4632.61     4591.19     94.24 o 
   3  -5   3     3332.25     3129.47    115.50 o 
   4  -5   3      585.45      579.00     20.98 o 
   5  -5   3      150.94      129.84     38.58 o 
   6  -5   3        7.10       15.07      8.57 o 
   7  -5   3       13.01       31.63     43.77 o 
   8  -5   3        6.05       15.26      7.40 o 
   9  -5   3      234.17      251.63     32.95 o 
  10  -5   3      364.25      355.42     29.26 o 
  11  -5   3       84.23       71.45     17.25 o 
  12  -5   3       10.58        8.62    118.88 o 
 -11  -4   3      120.57      276.88    117.04 o 
 -10  -4   3        5.53       21.56     24.95 o 
  -9  -4   3       33.75       39.40     50.03 o 
  -8  -4   3      782.68      745.32     42.19 o 
  -7  -4   3      264.19      385.66     70.36 o 
  -6  -4   3     1540.94     1514.69     11.70 o 
  -5  -4   3      144.61      284.54     71.70 o 
  -4  -4   3      480.28      500.85     25.34 o 
  -3  -4   3     4545.23     4218.26    221.60 o 
  -2  -4   3     5318.22     5123.25     49.43 o 
  -1  -4   3      324.14      323.35     58.67 o 
   0  -4   3      152.62      178.25     62.17 o 
   1  -4   3        9.66      117.04    117.96 o 
   2  -4   3     3750.33     3441.16      4.00 o 
   3  -4   3      485.83      682.42    107.03 o 
   4  -4   3      293.71      317.83     28.39 o 
   5  -4   3      195.42      221.90     54.95 o 
   6  -4   3      496.11      524.98     30.40 o 
   7  -4   3       27.42       38.71     18.02 o 
   8  -4   3      376.30      441.89     48.70 o 
   9  -4   3       25.37       40.75     33.45 o 
  10  -4   3      151.02      138.87     18.43 o 
  11  -4   3       18.97       47.74    111.49 o 
  12  -4   3        6.43        3.70     67.14 o 
 -12  -3   3       12.62       26.80     40.04 o 
 -11  -3   3      240.88      306.14     67.76 o 
 -10  -3   3       30.73       22.48      5.54 o 
  -9  -3   3        2.65       12.65     19.64 o 
  -8  -3   3      101.04      123.33     32.34 o 
  -7  -3   3      396.38      383.98     16.17 o 
  -6  -3   3       62.28      130.74     31.26 o 
  -5  -3   3      129.56      131.42     61.27 o 
  -4  -3   3      474.51      459.74     13.86 o 
  -3  -3   3    21582.80    20440.67     47.14 o 
  -2  -3   3     5167.78     5660.51    347.41 o 
  -1  -3   3       36.50       76.50     21.56 o 
   0  -3   3     5649.16     5624.18     87.16 o 
   1  -3   3    13907.44    13261.07     29.26 o 
   2  -3   3    26770.78    25232.16    109.80 o 
   3  -3   3     5103.55     5049.99     45.16 o 
   4  -3   3       94.14      132.80     52.42 o 
   5  -3   3     1847.01     2127.58     75.02 o 
   6  -3   3     1258.18     1235.09    182.18 o 
   7  -3   3      192.20      314.61     71.81 o 
   8  -3   3       21.85       39.01     39.80 o 
   9  -3   3      116.74      127.67     18.94 o 
  10  -3   3       49.53       72.67     39.80 o 
  11  -3   3       38.57       53.99     16.35 o 
  12  -3   3       44.51       99.79     23.41 o 
 -12  -2   3        0.14       12.94     75.15 o 
 -11  -2   3        0.59       25.92     25.03 o 
 -10  -2   3      153.34      140.81     29.72 o 
  -9  -2   3        4.74       14.25     35.92 o 
  -8  -2   3      308.12      310.48     25.33 o 
  -7  -2   3      483.02      550.68     73.61 o 
  -6  -2   3       53.13       53.81      9.05 o 
  -5  -2   3      154.73      281.99     65.97 o 
  -4  -2   3      482.39      501.33     32.50 o 
  -3  -2   3     1045.59     1035.82     43.58 o 
  -2  -2   3    16087.28    14888.65    194.03 o 
  -1  -2   3     1510.10     1609.13     45.89 o 
   0  -2   3      370.64      367.18     43.12 o 
   1  -2   3    15652.37    15005.04    184.18 o 
   2  -2   3    46386.94    43318.06    258.56 o 
   3  -2   3      246.73      290.10     27.52 o 
   4  -2   3       74.83      110.41     53.13 o 
   5  -2   3       43.77       78.04     27.26 o 
   6  -2   3      822.89      962.35     97.48 o 
   7  -2   3      344.70      451.00     63.78 o 
   8  -2   3        9.17        9.15      6.43 o 
   9  -2   3        2.80       24.74     36.22 o 
  10  -2   3       19.09       41.34     17.80 o 
  11  -2   3        9.36       27.60     28.44 o 
 -12  -1   3        7.10       35.65     41.83 o 
 -11  -1   3       79.07       85.38     44.60 o 
 -10  -1   3        0.33        8.95     42.47 o 
  -9  -1   3       13.35       15.40      0.77 o 
  -8  -1   3      683.65      760.59     70.35 o 
  -7  -1   3     1685.62     1824.00     77.62 o 
  -6  -1   3     1585.44     1855.80     62.01 o 
  -5  -1   3        3.95        9.92     54.64 o 
  -4  -1   3      209.75      302.44    104.41 o 
  -3  -1   3     8157.16     8502.64     82.23 o 
  -2  -1   3      917.68     1013.59     72.99 o 
  -1  -1   3       31.77       42.19      9.55 o 
   0  -1   3       19.88       63.75     93.01 o 
   1  -1   3    89199.65    82704.80     83.77 o 
   2  -1   3     1651.52     1811.59     48.66 o 
   3  -1   3     6660.53     6521.16     75.30 o 
   4  -1   3      763.26      953.50     45.74 o 
   5  -1   3     1117.12     1172.61    177.86 o 
   6  -1   3        4.99        6.99     12.47 o 
   7  -1   3      844.96      903.77     59.15 o 
   8  -1   3      153.79      163.86     44.31 o 
   9  -1   3       54.13       73.78     35.33 o 
  10  -1   3      195.17      192.15      7.34 o 
  11  -1   3        6.86       11.66     22.34 o 
 -12   0   3       34.56       50.24     64.94 o 
 -11   0   3       39.15       91.91     78.11 o 
 -10   0   3       59.59       58.78     25.50 o 
  -9   0   3      710.92      747.49     43.36 o 
  -8   0   3     1336.55     1200.45     12.94 o 
  -7   0   3      574.50      614.21     58.90 o 
  -6   0   3     7322.91     7209.28    463.68 o 
  -5   0   3       26.16       50.70     51.38 o 
  -4   0   3     6592.25     6460.43     69.14 o 
  -3   0   3      847.58     1115.23     46.20 o 
  -2   0   3    14781.39    14177.33     20.94 o 
  -1   0   3      701.35      697.59     99.17 o 
   0   0   3     1910.99     1765.08     56.36 o 
   1   0   3     2743.82     2596.04      0.92 o 
   2   0   3    10383.20     9948.86    570.09 o 
   3   0   3     7865.86     7682.95    173.40 o 
   4   0   3       21.55       47.28     64.80 o 
   5   0   3       44.85       63.22     22.25 o 
   6   0   3      321.47      332.87     14.92 o 
   7   0   3       27.11       57.76     64.76 o 
   8   0   3       14.82       15.26     28.74 o 
   9   0   3        4.38        5.52      7.38 o 
  10   0   3      454.81      438.53     16.53 o 
  11   0   3       29.01       52.01     56.72 o 
 -12   1   3       14.90       42.07     44.66 o 
 -11   1   3      411.66      406.79     32.75 o 
 -10   1   3        0.67        1.61      3.68 o 
  -9   1   3        7.15       18.69     29.00 o 
  -8   1   3      236.93      233.54     15.55 o 
  -7   1   3     1661.84     1994.93     65.95 o 
  -6   1   3       39.66       76.41     52.75 o 
  -5   1   3      824.28      883.98     75.29 o 
  -4   1   3     9642.79     8874.82     96.25 o 
  -3   1   3    26017.51    24033.28     33.88 o 
  -2   1   3     1203.52     1154.97     42.66 o 
  -1   1   3     1011.17     1221.16     45.96 o 
   0   1   3      947.10     1037.50     44.24 o 
   1   1   3        3.99       91.16     23.06 o 
   2   1   3     1999.84     1942.00     38.22 o 
   3   1   3     3971.85     3682.20    108.26 o 
   4   1   3       53.76      138.28     35.90 o 
   5   1   3      851.37      811.23     57.64 o 
   6   1   3      788.80      989.34     59.60 o 
   7   1   3      105.40       94.69     12.36 o 
   8   1   3       13.71       11.64     15.09 o 
   9   1   3       63.28       59.29     41.51 o 
  10   1   3       64.38       54.01      5.24 o 
  11   1   3       32.91       32.79      5.84 o 
 -12   2   3      113.44      147.62     45.66 o 
 -11   2   3      570.18      495.60     48.26 o 
 -10   2   3       65.63       73.69     33.41 o 
  -9   2   3       31.03       68.58     24.64 o 
  -8   2   3        0.74       25.37     62.59 o 
  -7   2   3       89.07      151.80     27.50 o 
  -6   2   3     1666.51     1779.13    214.21 o 
  -5   2   3      644.04      611.23     25.73 o 
  -4   2   3     3633.10     3381.30     23.54 o 
  -3   2   3     8035.96     8310.26    376.08 o 
  -2   2   3     9556.10     9620.89     50.18 o 
  -1   2   3        3.67       38.88     35.61 o 
   0   2   3      220.51      219.88     12.47 o 
   1   2   3       81.10      115.75     27.93 o 
   2   2   3      190.17      193.17      7.76 o 
   3   2   3      449.82      475.40     14.84 o 
   4   2   3      828.12      987.18     73.61 o 
   5   2   3      928.40      810.45    195.26 o 
   6   2   3     1063.84     1162.34     52.51 o 
   7   2   3      145.31      209.25     46.20 o 
   8   2   3        8.37        9.76     12.67 o 
   9   2   3       19.66       22.92     11.70 o 
  10   2   3       11.33       11.40     33.50 o 
 -12   3   3       59.78       64.96     36.93 o 
 -11   3   3       98.22      108.09     34.34 o 
 -10   3   3        2.90        7.55     39.03 o 
  -9   3   3       99.27      156.01     30.80 o 
  -8   3   3        4.58       14.91      5.53 o 
  -7   3   3     3263.04     3155.32     77.17 o 
  -6   3   3       74.14       95.27     14.86 o 
  -5   3   3      319.84      397.04     39.65 o 
  -4   3   3      114.07      196.31     35.79 o 
  -3   3   3     4222.11     3942.24    102.14 o 
  -2   3   3       43.25      119.07     35.26 o 
  -1   3   3      769.82      810.52     26.96 o 
   0   3   3      614.90      658.91     52.67 o 
   1   3   3    18111.42    17562.45    156.15 o 
   2   3   3     1624.37     1933.29     41.95 o 
   3   3   3        0.89        7.89      8.66 o 
   4   3   3       13.20       18.62     15.25 o 
   5   3   3     1645.79     1548.91     46.45 o 
   6   3   3        6.56        7.70      4.82 o 
   7   3   3       49.50       58.84     12.38 o 
   8   3   3       93.25       79.68     12.07 o 
   9   3   3      141.21      137.23     12.97 o 
  10   3   3        9.45       24.08     45.99 o 
 -12   4   3        1.78       18.84     26.95 o 
 -11   4   3       23.18       22.18     11.09 o 
 -10   4   3        1.04       17.85     12.76 o 
  -9   4   3      622.29      637.07     47.48 o 
  -8   4   3      277.02      264.47     43.80 o 
  -7   4   3      850.41      727.49     97.20 o 
  -6   4   3     2597.15     2502.84     37.66 o 
  -5   4   3     2174.39     1991.39     73.04 o 
  -4   4   3      561.18      666.60     53.38 o 
  -3   4   3     1260.91     1236.64     52.03 o 
  -2   4   3     1293.33     1206.59     25.65 o 
  -1   4   3       83.00      115.60     35.54 o 
   0   4   3      204.38      227.99     22.33 o 
   1   4   3     6127.71     5840.93     40.69 o 
   2   4   3    10334.67     9586.04    104.49 o 
   3   4   3       20.62       31.09      9.46 o 
   4   4   3       27.81       40.57     12.03 o 
   5   4   3      639.96      597.71     40.97 o 
   6   4   3        5.62       13.82     15.13 o 
   7   4   3       39.86       49.15     23.50 o 
   8   4   3       71.87       69.12     69.83 o 
   9   4   3       38.87       33.70     44.92 o 
  10   4   3       86.38      148.09     62.03 o 
 -12   5   3      103.64      122.17     34.06 o 
 -11   5   3        7.13       14.84     24.95 o 
 -10   5   3       16.64       35.52     61.99 o 
  -9   5   3      271.12      338.83     43.13 o 
  -8   5   3       56.61      135.25     35.87 o 
  -7   5   3      887.18      905.28     70.15 o 
  -6   5   3     1062.22     1101.54     76.05 o 
  -5   5   3      102.22      150.35     44.03 o 
  -4   5   3     1376.21     1470.69     94.51 o 
  -3   5   3      822.00      861.31     28.68 o 
  -2   5   3      221.68      278.32     37.97 o 
  -1   5   3       15.46       63.95     21.56 o 
   0   5   3       86.61       86.95      6.99 o 
   1   5   3     1565.61     1718.71     44.53 o 
   2   5   3     6940.42     6738.38     96.86 o 
   3   5   3     1355.05     1554.83     59.08 o 
   4   5   3      420.67      439.50     23.72 o 
   5   5   3      439.90      465.37     83.77 o 
   6   5   3      197.12      199.27      6.16 o 
   7   5   3      182.22      223.97     18.13 o 
   8   5   3       17.26       31.09     11.92 o 
   9   5   3       21.36       38.50     29.87 o 
 -12   6   3       85.80       90.42     31.76 o 
 -11   6   3       78.54      116.75     71.45 o 
 -10   6   3      195.40      232.10     64.20 o 
  -9   6   3        2.18       31.21     24.04 o 
  -8   6   3      279.38      345.17     59.74 o 
  -7   6   3     1418.15     1326.99     83.51 o 
  -6   6   3     1808.00     1770.14     52.89 o 
  -5   6   3      112.06      128.37     25.86 o 
  -4   6   3     2573.77     2396.10     27.19 o 
  -3   6   3     3100.63     3107.76     37.43 o 
  -2   6   3     4800.40     4491.68     58.03 o 
  -1   6   3       22.76       28.62     17.40 o 
   0   6   3      299.99      313.82     35.73 o 
   1   6   3       36.68       50.76     37.33 o 
   2   6   3     1702.59     1582.05     41.55 o 
   3   6   3      398.04      419.85     38.65 o 
   4   6   3       21.32       50.82     80.39 o 
   5   6   3       63.80       83.46     18.17 o 
   6   6   3        6.15        4.00     85.93 o 
   7   6   3       10.59       22.18     36.96 o 
   8   6   3       10.48        9.24      2.46 o 
 -12   7   3      144.08      120.12     36.96 o 
 -11   7   3      280.30      350.45     53.35 o 
 -10   7   3       11.22       36.47     21.63 o 
  -9   7   3       77.50      106.34     39.47 o 
  -8   7   3      298.04      282.84     11.83 o 
  -7   7   3      241.77      243.81     24.93 o 
  -6   7   3     1304.18     1316.40     95.11 o 
  -5   7   3      120.05      139.58      8.08 o 
  -4   7   3     2210.72     2168.12     68.84 o 
  -3   7   3     5291.54     4982.14     71.71 o 
  -2   7   3     3567.25     3264.07     54.67 o 
  -1   7   3     1864.96     1934.34     59.31 o 
   0   7   3      891.44      909.73     44.66 o 
   1   7   3      503.60      515.99     30.64 o 
   2   7   3      337.25      419.71     47.55 o 
   3   7   3       50.12       53.41     16.05 o 
   4   7   3      101.67      190.95     66.22 o 
   5   7   3       21.53       19.71     58.52 o 
   6   7   3      133.17      234.69     49.89 o 
   7   7   3       37.65       62.52     69.30 o 
   8   7   3        5.38       21.87    121.96 o 
 -11   8   3      118.64      101.33     40.04 o 
 -10   8   3        2.47       18.12     56.19 o 
  -9   8   3       28.00       29.62     16.02 o 
  -8   8   3      756.95     1051.96    148.30 o 
  -7   8   3     1719.33     1862.38     59.56 o 
  -6   8   3       96.74      112.54     18.95 o 
  -5   8   3     1542.63     1619.41    128.89 o 
  -4   8   3     1392.95     1519.09     69.45 o 
  -3   8   3      190.22      164.69     55.28 o 
  -2   8   3      955.91      883.86     66.05 o 
  -1   8   3      639.84      628.13     45.35 o 
   0   8   3      323.43      394.41     33.93 o 
   1   8   3      513.58      565.89     51.50 o 
   2   8   3      309.77      342.33     56.24 o 
   3   8   3        2.73       16.94     58.52 o 
   4   8   3      107.85      106.26    101.94 o 
   5   8   3      243.27      318.46    115.19 o 
   6   8   3      137.14      234.38     65.60 o 
   7   8   3       70.11       89.01     34.49 o 
  -9   9   3        0.52       11.40     23.72 o 
  -8   9   3      769.89      897.48    119.96 o 
  -7   9   3      665.45      576.03     11.62 o 
  -6   9   3      128.91      142.90     47.44 o 
  -5   9   3       78.08       83.80      7.08 o 
  -4   9   3        4.42        8.95     42.98 o 
  -3   9   3       18.48       15.10      8.78 o 
  -2   9   3     2118.86     2038.29     29.81 o 
  -1   9   3      468.87      429.41     64.06 o 
   0   9   3       73.15      119.73     31.54 o 
   1   9   3     1072.97     1350.01     76.79 o 
   2   9   3      356.19      325.43     13.13 o 
   3   9   3      184.40      232.84     44.04 o 
   4   9   3      126.35      154.30     77.00 o 
   5   9   3       24.48       34.19     48.35 o 
   6   9   3        4.15        5.24     62.52 o 
  -9  10   3        0.77        8.62     52.36 o 
  -8  10   3      461.41      540.21     94.24 o 
  -7  10   3      891.77      806.93     91.78 o 
  -6  10   3        3.80        9.67     56.47 o 
  -5  10   3       39.79       75.96     37.15 o 
  -4  10   3      823.82      783.96     21.71 o 
  -3  10   3      446.39      456.46     38.65 o 
  -2  10   3        1.36       19.15     41.76 o 
  -1  10   3     1564.82     1461.04    121.35 o 
   0  10   3       55.50       84.37     29.46 o 
   1  10   3      588.28      617.10     64.37 o 
   2  10   3      529.18      557.04     34.30 o 
   3  10   3      263.75      303.06    121.96 o 
   4  10   3       74.70       62.21      7.39 o 
   5  10   3       25.44       25.26     81.31 o 
  -9  11   3       31.38      122.58     86.24 o 
  -8  11   3        4.35      142.91     81.62 o 
  -7  11   3      438.48      498.94     60.98 o 
  -6  11   3      179.28      169.70     15.40 o 
  -5  11   3      221.09      230.36     27.88 o 
  -4  11   3      517.55      518.84     35.09 o 
  -3  11   3     1789.38     1754.76     51.11 o 
  -2  11   3     1252.88     1219.74      8.62 o 
  -1  11   3        4.83        7.19     25.07 o 
   0  11   3       29.67       50.94     17.59 o 
   1  11   3      421.64      365.61     36.50 o 
   2  11   3      468.49      401.93     14.78 o 
   3  11   3       39.95       69.30     71.15 o 
   4  11   3       83.50      101.02     75.46 o 
  -8  12   3       70.26      136.44     17.25 o 
  -7  12   3        2.55        3.70     53.59 o 
  -6  12   3       96.07      102.25     17.86 o 
  -5  12   3       81.82       79.46     21.56 o 
  -4  12   3      230.25      254.71     19.40 o 
  -3  12   3     1758.38     1613.28     58.06 o 
  -2  12   3     2107.54     1909.90     71.92 o 
  -1  12   3      170.98      272.85     53.32 o 
   0  12   3      397.91      432.86     25.26 o 
   1  12   3       55.49      100.84     19.10 o 
   2  12   3       18.21       47.12    102.25 o 
  -6  13   3        0.96        0.92      3.39 o 
  -5  13   3       12.58       11.09     12.01 o 
  -4  13   3        2.29        0.00    119.81 o 
  -3  13   3      262.35      347.41    101.33 o 
  -2  13   3     1087.67     1384.72     89.32 o 
  -1  13   3        5.98       37.44     43.09 o 
   0  13   3       31.62       64.33     49.57 o 
  -2 -15   4       47.02       47.12      0.92 o 
  -1 -15   4      160.57      206.04    100.71 o 
   0 -15   4       16.05       50.82     25.26 o 
   1 -15   4      148.65      288.28     89.32 o 
   2 -15   4       47.29       99.48     58.83 o 
   3 -15   4      535.08      487.24     11.40 o 
   4 -15   4      387.48      364.97     52.36 o 
   5 -15   4      116.82      254.40    121.96 o 
   6 -15   4       14.65       63.75     98.56 o 
  -3 -14   4      324.65      346.80     13.86 o 
  -2 -14   4        0.54       97.63     99.17 o 
  -1 -14   4      214.57      262.71     30.18 o 
   0 -14   4      202.62      229.45     48.97 o 
   1 -14   4      108.19      129.05     16.02 o 
   2 -14   4        0.07       15.40      1.85 o 
   4 -14   4      402.72      393.61     23.41 o 
   5 -14   4      103.63      199.58     99.17 o 
   6 -14   4        0.97       23.41      8.93 o 
   7 -14   4        8.79      149.68    104.72 o 
  -3 -13   4      608.33      937.52     64.68 o 
  -2 -13   4        4.01       45.89     54.51 o 
  -1 -13   4      947.51     1332.67    105.64 o 
   0 -13   4      813.31      820.17     15.71 o 
   1 -13   4       26.70       28.33     60.98 o 
   2 -13   4       52.55       35.42     16.63 o 
   3 -13   4      629.77      551.61     49.28 o 
   4 -13   4      228.24      311.38     48.66 o 
   5 -13   4      360.06      314.76    117.96 o 
   6 -13   4      127.21      226.99     63.75 o 
   7 -13   4      849.59      784.75     49.28 o 
   8 -13   4      246.99      249.47     11.09 o 
  -6 -12   4      158.39      151.84     90.55 o 
  -5 -12   4        7.11        5.54     54.82 o 
  -4 -12   4       24.35       25.56     14.17 o 
  -3 -12   4        1.87       41.58     56.36 o 
  -2 -12   4      124.09      204.20     97.02 o 
  -1 -12   4     1337.41     1259.06     43.12 o 
   0 -12   4     2398.41     2343.49     44.97 o 
   1 -12   4      215.51      246.39     17.86 o 
   2 -12   4        4.38        0.31     37.57 o 
   3 -12   4      148.39      195.88     51.74 o 
   4 -12   4      301.94      301.83     22.48 o 
   5 -12   4       64.71       82.54     81.92 o 
   6 -12   4      939.24      951.99     55.44 o 
   7 -12   4      793.61     1052.16    160.15 o 
   8 -12   4      150.72      135.46     36.93 o 
   9 -12   4        2.28       18.17     99.17 o 
  -7 -11   4       31.63       34.80     54.82 o 
  -6 -11   4      329.27      366.51     57.90 o 
  -5 -11   4      281.26      293.21      7.39 o 
  -4 -11   4      533.04      588.40     74.91 o 
  -3 -11   4       45.04      152.03     77.69 o 
  -2 -11   4       34.36      114.42     46.95 o 
  -1 -11   4      716.69      755.19      7.70 o 
   0 -11   4      315.58      360.96     82.54 o 
   1 -11   4      334.35      322.16      8.01 o 
   2 -11   4      487.49      505.72     35.42 o 
   3 -11   4       11.43        6.47     83.77 o 
   4 -11   4       91.48       92.56     24.62 o 
   5 -11   4        4.25       12.86     17.46 o 
   6 -11   4        2.60       17.65     10.39 o 
   7 -11   4       85.79      120.09     69.42 o 
   8 -11   4      783.73      780.14     93.01 o 
   9 -11   4      447.84      409.32     98.56 o 
  10 -11   4       18.43       30.80     39.73 o 
  -8 -10   4       59.37       74.53     43.12 o 
  -7 -10   4        2.57       32.03     86.24 o 
  -6 -10   4        9.90       39.11     78.85 o 
  -5 -10   4     2071.13     2010.24     12.63 o 
  -4 -10   4      502.43      588.52     77.16 o 
  -3 -10   4     1039.48     1120.44    102.71 o 
  -2 -10   4       24.75       30.73      3.89 o 
  -1 -10   4      871.27     1017.67    123.35 o 
   0 -10   4      149.09      265.79    102.25 o 
   1 -10   4        1.88       44.66     16.32 o 
   2 -10   4      224.61      297.82     54.21 o 
   3 -10   4     1155.34     1307.10     34.49 o 
   4 -10   4     1165.24     1013.11     24.79 o 
   5 -10   4      331.42      304.95     50.36 o 
   6 -10   4        0.00        3.05     65.33 o 
   7 -10   4      334.00      438.85     78.66 o 
   8 -10   4      135.76      129.05     54.21 o 
   9 -10   4      233.65      226.37    122.58 o 
  10 -10   4       31.86       30.18     45.89 o 
  -9  -9   4       11.13       64.37    105.33 o 
  -8  -9   4        7.93       27.10     36.34 o 
  -7  -9   4        2.55        4.31     10.16 o 
  -6  -9   4      270.73      316.00     83.16 o 
  -5  -9   4       94.88       80.39      0.31 o 
  -4  -9   4      352.53      309.65     36.19 o 
  -3  -9   4     1125.78     1144.46     80.23 o 
  -2  -9   4      162.69      169.47     36.19 o 
  -1  -9   4      333.58      361.07     25.43 o 
   0  -9   4        0.98        7.63     12.43 o 
   1  -9   4      107.27       99.79     20.94 o 
   2  -9   4     1841.79     1848.55     34.49 o 
   3  -9   4      297.30      276.57     60.37 o 
   4  -9   4     1453.07     1323.93     74.69 o 
   5  -9   4     2251.44     2115.58     44.20 o 
   6  -9   4       13.25       28.37     50.27 o 
   7  -9   4      341.36      391.19     56.51 o 
   8  -9   4       19.48       32.95     44.04 o 
   9  -9   4        4.36       16.02    109.95 o 
  10  -9   4       20.38       29.87      9.55 o 
  11  -9   4       23.22       22.48      7.70 o 
  -9  -8   4      596.64      535.28     22.18 o 
  -8  -8   4        0.65        3.08     54.82 o 
  -7  -8   4      408.12      530.36    110.88 o 
  -6  -8   4       11.03       13.86     22.79 o 
  -5  -8   4       23.17       20.35     14.48 o 
  -4  -8   4      378.69      495.23     67.18 o 
  -3  -8   4     1093.66     1210.82     96.40 o 
  -2  -8   4       40.27      128.07     35.69 o 
  -1  -8   4     7578.93     6886.75     80.42 o 
   0  -8   4      771.98      721.64    135.36 o 
   1  -8   4       31.08       35.52     20.65 o 
   2  -8   4      721.92     1109.99    120.12 o 
   3  -8   4       64.76      192.49     97.94 o 
   4  -8   4     1007.63      894.52    186.64 o 
   5  -8   4     1472.20     1507.93     36.38 o 
   6  -8   4      477.52      514.97     43.49 o 
   7  -8   4     1620.01     1801.51     62.97 o 
   8  -8   4      206.68      259.94     66.53 o 
   9  -8   4        0.69       32.95     69.91 o 
  10  -8   4        2.06        1.23     96.09 o 
  11  -8   4        2.07        8.01     43.12 o 
 -10  -7   4       45.71       42.50    112.72 o 
  -9  -7   4      287.51      244.54     16.02 o 
  -8  -7   4      596.82      590.41     43.12 o 
  -7  -7   4        7.69       46.81     52.36 o 
  -6  -7   4      911.88      862.37     77.00 o 
  -5  -7   4      211.37      197.27     38.50 o 
  -4  -7   4      270.66      369.29     38.63 o 
  -3  -7   4      454.61      445.40    229.61 o 
  -2  -7   4      180.98      172.74     14.07 o 
  -1  -7   4     2163.20     1974.84     65.71 o 
   0  -7   4     8615.34     8215.51     72.86 o 
   1  -7   4     1683.45     1720.69    197.11 o 
   2  -7   4        6.27       30.18     28.33 o 
   3  -7   4      624.05      625.22     23.41 o 
   4  -7   4      377.52      445.31     39.52 o 
   5  -7   4     1238.18     1412.71     71.92 o 
   6  -7   4      797.05      819.23     61.51 o 
   7  -7   4      532.37      498.94     11.70 o 
   8  -7   4      666.85      667.10    108.41 o 
   9  -7   4      206.47      186.03     32.34 o 
  10  -7   4      136.47      153.99     64.99 o 
  11  -7   4        4.04        1.85     33.57 o 
 -11  -6   4        1.94       11.09      8.01 o 
 -10  -6   4       27.01       69.91     80.69 o 
  -9  -6   4       44.05       33.26     31.41 o 
  -8  -6   4       76.50      104.72     10.78 o 
  -7  -6   4      138.00      149.68      6.16 o 
  -6  -6   4      181.17      230.07     52.05 o 
  -5  -6   4     4078.22     4081.72     59.90 o 
  -4  -6   4      575.45      595.31     30.95 o 
  -3  -6   4       41.31       84.52     81.68 o 
  -2  -6   4       64.20      117.87     24.90 o 
  -1  -6   4     1535.97     1518.97    216.05 o 
   0  -6   4     6096.92     5622.15     31.34 o 
   1  -6   4      731.24      726.55      4.31 o 
   2  -6   4      230.88      283.97     37.57 o 
   3  -6   4     1615.35     1641.27     43.43 o 
   4  -6   4       13.69       22.22     27.30 o 
   5  -6   4     1030.71     1005.24     38.96 o 
   6  -6   4      174.83      291.21     56.74 o 
   7  -6   4      104.17      100.71     25.87 o 
   8  -6   4      450.24      492.17    113.34 o 
   9  -6   4      204.74      201.12     18.17 o 
  10  -6   4      156.40      269.18     87.78 o 
  11  -6   4      109.97       99.48      9.24 o 
 -11  -5   4       29.59       24.02     37.88 o 
 -10  -5   4       56.01       47.43     16.63 o 
  -9  -5   4       27.64       45.27     28.33 o 
  -8  -5   4      212.25      219.90     30.49 o 
  -7  -5   4        1.76        1.85     19.71 o 
  -6  -5   4      583.04      540.21      2.16 o 
  -5  -5   4     3787.77     3815.12     78.08 o 
  -4  -5   4    14264.90    13390.86     50.66 o 
  -3  -5   4      453.31      539.55     58.64 o 
  -2  -5   4     3326.78     3220.69     35.36 o 
  -1  -5   4      477.93      685.95     54.36 o 
   0  -5   4      257.54      263.59     18.14 o 
   1  -5   4      923.85      912.57      3.08 o 
   2  -5   4      240.86      295.05     86.85 o 
   3  -5   4     2754.91     2851.05     56.36 o 
   4  -5   4     4011.12     4055.08     71.93 o 
   5  -5   4      134.10      194.62     16.49 o 
   6  -5   4      757.67      772.03     93.52 o 
   7  -5   4       28.94       26.98     18.63 o 
   8  -5   4       72.34      173.09     74.23 o 
   9  -5   4      277.49      350.80     83.77 o 
  10  -5   4       92.69      118.27     82.23 o 
  11  -5   4        6.34        8.01     42.19 o 
 -11  -4   4        7.74       23.72     24.95 o 
 -10  -4   4      123.06      113.03     50.20 o 
  -9  -4   4       53.78       55.44    121.04 o 
  -8  -4   4      535.36      507.48     35.26 o 
  -7  -4   4       80.94      174.01    101.33 o 
  -6  -4   4      262.87      292.40     37.33 o 
  -5  -4   4      970.40     1196.06     69.30 o 
  -4  -4   4     1104.50     1072.62     58.93 o 
  -3  -4   4       10.87       45.38     71.12 o 
  -2  -4   4        3.53      160.30     83.62 o 
  -1  -4   4     1811.70     1894.57     53.41 o 
   0  -4   4      237.10      264.68     66.99 o 
   1  -4   4      171.22      259.63     74.23 o 
   2  -4   4     3364.78     3245.58    109.64 o 
   3  -4   4      743.56      867.82     47.89 o 
   4  -4   4     5954.83     5515.11     21.44 o 
   5  -4   4     1403.43     1251.28     44.59 o 
   6  -4   4      559.03      523.52     56.70 o 
   7  -4   4      267.14      313.03     57.64 o 
   8  -4   4        4.97       32.41     60.21 o 
   9  -4   4        0.70        8.54     55.76 o 
  10  -4   4        0.55       16.94    101.64 o 
  11  -4   4       23.08       23.41     65.29 o 
 -12  -3   4       15.32       30.18     65.29 o 
 -11  -3   4       42.36       60.06     88.08 o 
 -10  -3   4      475.84      467.22     54.51 o 
  -9  -3   4      325.63      412.40     84.70 o 
  -8  -3   4     1010.49      940.73     32.03 o 
  -7  -3   4        0.00       14.94     44.77 o 
  -6  -3   4      866.90     1009.53     40.86 o 
  -5  -3   4     1307.35     1334.05     79.00 o 
  -4  -3   4      176.47      234.20     36.65 o 
  -3  -3   4     2383.72     2264.27     21.41 o 
  -2  -3   4       61.36      116.35     66.67 o 
  -1  -3   4      389.22      524.78     28.03 o 
   0  -3   4      736.64      762.83     39.12 o 
   1  -3   4     1378.27     1554.12     97.32 o 
   2  -3   4       61.41       68.83     80.38 o 
   3  -3   4     1672.15     1907.56     63.29 o 
   4  -3   4     9398.51     8883.74    563.52 o 
   5  -3   4     2143.68     2053.56     38.14 o 
   6  -3   4       31.79       51.13     61.28 o 
   7  -3   4      428.73      468.57     64.65 o 
   8  -3   4      520.80      494.18     22.18 o 
   9  -3   4      297.85      264.92     28.33 o 
  10  -3   4       16.96       41.60     24.22 o 
  11  -3   4        4.70       15.40     60.37 o 
 -12  -2   4      134.20      130.59     22.79 o 
 -11  -2   4       19.36       17.25     54.82 o 
 -10  -2   4      226.05      251.01     25.26 o 
  -9  -2   4      262.78      363.73     85.93 o 
  -8  -2   4      154.78      204.81     38.81 o 
  -7  -2   4      192.47      220.21     42.19 o 
  -6  -2   4      895.50     1012.95     53.59 o 
  -5  -2   4     5622.20     5391.32     30.03 o 
  -4  -2   4      457.92      587.03     49.89 o 
  -3  -2   4      267.73      275.34     13.55 o 
  -2  -2   4     3408.96     3373.71     32.03 o 
  -1  -2   4      794.37      807.85     48.35 o 
   0  -2   4       44.25       83.16    110.26 o 
   1  -2   4    32007.06    29942.03    178.63 o 
   2  -2   4     3313.63     3281.79     19.87 o 
   3  -2   4     1099.80     1103.08     34.30 o 
   4  -2   4     6128.02     6111.72     83.30 o 
   5  -2   4      963.67      962.46     10.41 o 
   6  -2   4      166.07      153.69      3.70 o 
   7  -2   4       17.97       25.64      3.08 o 
   8  -2   4      811.79      773.41     48.20 o 
   9  -2   4      614.48      565.16     76.55 o 
  10  -2   4        2.87        7.66      8.90 o 
  11  -2   4       29.26       61.69     37.49 o 
 -12  -1   4       23.93       24.64     19.10 o 
 -11  -1   4       92.99       83.77    106.87 o 
 -10  -1   4       45.84       54.05     28.19 o 
  -9  -1   4       15.00       31.96     55.97 o 
  -8  -1   4       99.84      135.60     16.47 o 
  -7  -1   4      204.07      248.04     21.42 o 
  -6  -1   4      669.11      745.02     65.29 o 
  -5  -1   4     8012.28     7722.20     69.61 o 
  -4  -1   4     3075.28     3158.12     30.80 o 
  -3  -1   4      314.86      335.71    108.41 o 
  -2  -1   4     1891.71     1895.36     49.89 o 
  -1  -1   4    12308.13    12059.60     60.98 o 
   0  -1   4     5610.01     5407.05     44.97 o 
   1  -1   4     1932.82     1815.59      4.31 o 
   2  -1   4     3456.13     3382.02    120.42 o 
   3  -1   4     5238.71     4972.61     46.20 o 
   4  -1   4      571.12      611.72     47.03 o 
   5  -1   4      432.32      500.55     69.22 o 
   6  -1   4       32.78       58.47     60.93 o 
   7  -1   4      407.78      456.69     36.01 o 
   8  -1   4      522.92      470.61     24.28 o 
   9  -1   4      442.15      449.88     43.22 o 
  10  -1   4      116.50      201.41     56.05 o 
  11  -1   4       43.85       34.87     15.55 o 
 -12   0   4       38.61       61.67     62.30 o 
 -11   0   4       42.81       42.06     51.22 o 
 -10   0   4      190.90      267.33     37.82 o 
  -9   0   4      542.28      584.02     36.74 o 
  -8   0   4     1704.33     1795.65     63.75 o 
  -7   0   4       50.33      126.43     57.44 o 
  -6   0   4     1027.31     1206.81     90.55 o 
  -5   0   4    12882.09    12889.02     65.91 o 
  -4   0   4     8356.67     8296.29     21.56 o 
  -3   0   4      740.58      840.19     18.79 o 
  -2   0   4     3300.53     3054.94      1.54 o 
  -1   0   4     1061.14     1038.40     34.13 o 
   0   0   4     5450.36     5411.67     62.21 o 
   1   0   4     1036.09     1023.45      2.46 o 
   2   0   4      148.92      200.42     43.58 o 
   3   0   4     1459.44     1447.85    109.03 o 
   4   0   4     1696.12     1536.50     36.65 o 
   5   0   4        8.33       15.60     22.06 o 
   6   0   4       15.98       11.92      4.47 o 
   7   0   4       23.75       38.73     21.20 o 
   8   0   4       17.55       21.74     17.71 o 
   9   0   4      168.77      136.90     18.21 o 
  10   0   4       57.06       56.71      9.46 o 
  11   0   4       69.49       80.39     41.72 o 
 -12   1   4       37.74       47.92     26.02 o 
 -11   1   4       56.48       62.19     70.56 o 
 -10   1   4      706.54      706.37     65.44 o 
  -9   1   4      291.97      319.50     58.66 o 
  -8   1   4        6.38       29.87     48.76 o 
  -7   1   4     1324.17     1352.22     97.79 o 
  -6   1   4        6.64       15.47     12.95 o 
  -5   1   4     5311.58     5204.64     49.67 o 
  -4   1   4    10748.20    10606.51     46.20 o 
  -3   1   4      279.85      337.56     30.80 o 
  -2   1   4      481.12      956.00    114.26 o 
  -1   1   4       23.67      123.20     91.16 o 
   0   1   4      417.70      466.26     39.61 o 
   1   1   4      694.08     1027.76     53.28 o 
   2   1   4       10.62       24.60     27.34 o 
   3   1   4     9265.34     8607.10    129.36 o 
   4   1   4     1731.67     1609.75      2.62 o 
   5   1   4       48.63       55.39     25.60 o 
   6   1   4        7.06       12.90      9.19 o 
   7   1   4       92.93       87.45     13.68 o 
   8   1   4      227.86      283.49     58.33 o 
   9   1   4       29.49       35.25     44.92 o 
  10   1   4       39.91       42.50      7.08 o 
 -12   2   4       73.19       67.54     72.88 o 
 -11   2   4      251.32      222.91     53.78 o 
 -10   2   4      907.59      864.48     56.49 o 
  -9   2   4      213.85      248.09     30.86 o 
  -8   2   4     2222.19     2098.78    205.74 o 
  -7   2   4      260.40      280.23     51.59 o 
  -6   2   4      936.46      918.17     35.77 o 
  -5   2   4      222.17      232.49     15.26 o 
  -4   2   4    16633.65    16046.11    124.12 o 
  -3   2   4        5.69       11.50     17.67 o 
  -2   2   4      622.65      612.23     52.98 o 
  -1   2   4       25.91      126.48     62.78 o 
   0   2   4     4727.93     4519.27     66.15 o 
   1   2   4        3.13       12.04     13.53 o 
   2   2   4       80.89       91.33     29.38 o 
   3   2   4     2275.95     2313.80     37.52 o 
   4   2   4     6620.98     6303.45     46.68 o 
   5   2   4       17.39       24.45     14.92 o 
   6   2   4      144.43      233.78     64.83 o 
   7   2   4      199.51      180.51      9.39 o 
   8   2   4      548.51      592.88     53.28 o 
   9   2   4       41.17       46.74     25.04 o 
  10   2   4        0.03       14.82     67.90 o 
 -12   3   4       27.05       37.79     33.63 o 
 -11   3   4        4.58       47.70     52.04 o 
 -10   3   4      342.26      304.75     12.17 o 
  -9   3   4     1359.73     1387.25     55.13 o 
  -8   3   4      573.48      572.36     26.03 o 
  -7   3   4     1282.86     1437.37     42.96 o 
  -6   3   4     1512.39     1535.27      6.96 o 
  -5   3   4        4.57       21.29      8.19 o 
  -4   3   4     2250.94     2190.45    178.33 o 
  -3   3   4      122.74      148.85     15.71 o 
  -2   3   4      151.81      242.08     58.35 o 
  -1   3   4      554.34      672.57    150.45 o 
   0   3   4       29.14       55.50     60.50 o 
   1   3   4     5261.55     5187.58     38.86 o 
   2   3   4      269.12      382.81     41.87 o 
   3   3   4        9.21        5.60      3.85 o 
   4   3   4      343.80      394.62     33.83 o 
   5   3   4      302.63      285.27     67.35 o 
   6   3   4       43.73       50.53     11.10 o 
   7   3   4       30.19       41.27     45.65 o 
   8   3   4      403.96      373.40     37.67 o 
   9   3   4      104.11       83.59     20.94 o 
  10   3   4       18.47       16.57     60.88 o 
 -12   4   4        7.42       22.45     38.90 o 
 -11   4   4        0.45       22.10     50.31 o 
 -10   4   4       49.20       48.73      7.85 o 
  -9   4   4      128.85      262.57     57.06 o 
  -8   4   4      442.40      383.52     24.30 o 
  -7   4   4      320.35      328.23     40.02 o 
  -6   4   4     1747.68     1750.89     51.33 o 
  -5   4   4     2335.35     2328.02     66.87 o 
  -4   4   4     2730.01     2555.67     77.77 o 
  -3   4   4       15.51       17.88      1.73 o 
  -2   4   4      574.78      607.63     38.55 o 
  -1   4   4       85.14       76.38     21.25 o 
   0   4   4     1189.38     1386.65     54.64 o 
   1   4   4     1028.64     1008.71     18.63 o 
   2   4   4     1946.48     2012.07     58.06 o 
   3   4   4      359.53      365.85     29.22 o 
   4   4   4      149.94      178.99     31.82 o 
   5   4   4        0.58       11.28     17.48 o 
   6   4   4       60.70       67.86     28.63 o 
   7   4   4       19.00       44.67     52.54 o 
   8   4   4      515.12      524.04     43.80 o 
   9   4   4      142.34      132.73     32.49 o 
 -12   5   4        1.51       22.54     23.82 o 
 -11   5   4       34.13       28.80     14.96 o 
 -10   5   4      395.50      451.43     45.05 o 
  -9   5   4       12.25       21.68     38.52 o 
  -8   5   4      108.55      163.16     17.56 o 
  -7   5   4      143.10      143.72     53.57 o 
  -6   5   4     1274.56     1357.40    119.90 o 
  -5   5   4     5403.18     4955.38     29.82 o 
  -4   5   4      594.04      775.60     82.39 o 
  -3   5   4     4311.33     3987.28     39.99 o 
  -2   5   4      291.38      379.89     12.78 o 
  -1   5   4      225.32      265.76     78.66 o 
   0   5   4     2030.89     1994.30      3.81 o 
   1   5   4      489.29      445.71     19.87 o 
   2   5   4      682.98      703.08     56.97 o 
   3   5   4     2706.20     2632.94     64.29 o 
   4   5   4      363.78      397.61    102.25 o 
   5   5   4     1497.72     1439.85      7.39 o 
   6   5   4      112.45      131.20     54.82 o 
   7   5   4       11.32       15.71     53.59 o 
   8   5   4       12.48       24.95      9.55 o 
   9   5   4      102.99      103.18     66.53 o 
 -12   6   4       23.01       20.29     23.52 o 
 -11   6   4      229.75      278.58     36.49 o 
 -10   6   4      233.07      290.21     64.27 o 
  -9   6   4        9.64       12.11     21.47 o 
  -8   6   4       20.89       31.24     33.87 o 
  -7   6   4      886.24      858.01     49.86 o 
  -6   6   4      784.84     1093.79    113.73 o 
  -5   6   4     2430.52     2381.50     24.11 o 
  -4   6   4     7099.71     6467.66    348.03 o 
  -3   6   4      658.38      919.16    224.22 o 
  -2   6   4      253.77      294.27     46.15 o 
  -1   6   4      901.66      871.45     76.23 o 
   0   6   4      585.01      559.81    109.18 o 
   1   6   4      273.06      304.83     27.31 o 
   2   6   4      637.06      657.97     96.40 o 
   3   6   4     1379.37     1508.46     72.34 o 
   4   6   4      862.84      840.50     93.94 o 
   5   6   4      522.64      566.08     46.51 o 
   6   6   4       45.35       65.91     54.82 o 
   7   6   4       51.18       74.84     81.62 o 
   8   6   4       40.52       69.30     62.83 o 
 -11   7   4       52.57       67.79     53.12 o 
 -10   7   4      746.01      663.41     10.78 o 
  -9   7   4     1580.73     1613.33     68.72 o 
  -8   7   4       28.66       88.74     14.64 o 
  -7   7   4        5.63        5.27      3.08 o 
  -6   7   4      357.68      349.96     23.68 o 
  -5   7   4     1734.10     1713.60    101.33 o 
  -4   7   4     4389.76     4385.57     61.64 o 
  -3   7   4      640.35      612.36     37.71 o 
  -2   7   4      423.74      434.89     36.03 o 
  -1   7   4     1034.09     1174.52     87.31 o 
   0   7   4       17.20       32.82     28.82 o 
   1   7   4        7.31       11.04     59.75 o 
   2   7   4       15.51       18.80      6.01 o 
   3   7   4      310.25      451.20     81.62 o 
   4   7   4      664.74      622.44     14.48 o 
   5   7   4       40.25       38.81     60.98 o 
   6   7   4        6.05       12.63      4.00 o 
   7   7   4      382.36      383.14     18.17 o 
 -10   8   4      209.55      275.03     60.67 o 
  -9   8   4      896.31      838.25    151.99 o 
  -8   8   4      393.99      336.61     20.14 o 
  -7   8   4       56.19       57.34      7.08 o 
  -6   8   4      296.52      371.28     46.14 o 
  -5   8   4       21.16       31.73     17.16 o 
  -4   8   4     1874.17     1825.74    116.42 o 
  -3   8   4       79.26      104.10     65.79 o 
  -2   8   4       56.38       54.82     10.87 o 
  -1   8   4     1234.84     1106.35     13.40 o 
   0   8   4      415.76      422.87     22.31 o 
   1   8   4      264.21      291.51     27.13 o 
   2   8   4        0.74        5.27     48.08 o 
   3   8   4      265.05      380.67    118.27 o 
   4   8   4        1.21        0.31     24.95 o 
   5   8   4      250.92      343.72     85.31 o 
   6   8   4        1.36       52.05    116.11 o 
  -9   9   4      231.10      334.16     68.75 o 
  -8   9   4      464.41      471.18     27.33 o 
  -7   9   4       19.06      106.16     30.86 o 
  -6   9   4      159.72      167.90     11.70 o 
  -5   9   4      473.40      460.35     20.78 o 
  -4   9   4      348.36      340.69     22.18 o 
  -3   9   4      714.46      791.78     57.56 o 
  -2   9   4       65.57       84.48     49.09 o 
  -1   9   4     2310.60     2155.03     69.61 o 
   0   9   4     1340.86     1595.15     84.85 o 
   1   9   4      798.52      796.58    152.92 o 
   2   9   4      457.13      430.30     36.93 o 
   3   9   4      238.44      329.24     48.97 o 
   4   9   4       89.67       91.78     82.85 o 
   5   9   4       51.94       40.65     51.74 o 
 -10  10   4        8.48       47.74     68.37 o 
  -9  10   4       39.59      194.96     96.40 o 
  -8  10   4       63.62      100.71     64.06 o 
  -7  10   4        6.57       11.69     18.65 o 
  -6  10   4      412.08      346.36     26.57 o 
  -5  10   4      845.10      798.33     62.21 o 
  -4  10   4     1136.77     1106.47    186.64 o 
  -3  10   4      110.67      142.18     17.56 o 
  -2  10   4       11.35       40.36     45.48 o 
  -1  10   4      128.69      237.80     51.48 o 
   0  10   4        4.02       13.53     57.53 o 
   1  10   4        3.90       19.63     14.61 o 
   2  10   4      191.93      275.96    108.10 o 
   3  10   4      541.07      524.81     25.87 o 
   4  10   4      228.37      275.96     77.61 o 
  -9  11   4      142.39      170.63     54.82 o 
  -8  11   4       17.43       26.18     92.40 o 
  -7  11   4       30.90      155.84     93.63 o 
  -6  11   4        2.63       11.54      4.90 o 
  -5  11   4       35.50       88.48     75.41 o 
  -4  11   4     1176.06     1098.60    123.04 o 
  -3  11   4      114.74      177.11     67.34 o 
  -2  11   4      299.84      337.56     23.02 o 
  -1  11   4      580.60      615.62     30.95 o 
   0  11   4        5.15       18.33      9.86 o 
   1  11   4       39.14       48.33     31.99 o 
   2  11   4       54.36       43.73     88.08 o 
   3  11   4      108.11      121.96     65.91 o 
  -7  12   4       37.46       70.84     93.94 o 
  -6  12   4        4.86       46.81    113.34 o 
  -5  12   4       21.85       12.94    112.11 o 
  -4  12   4      331.26      337.83     61.44 o 
  -3  12   4      537.39      581.68     52.24 o 
  -2  12   4      142.26      116.11      2.62 o 
  -1  12   4      475.81      460.69     44.35 o 
   0  12   4        3.40        8.20     82.54 o 
   1  12   4       31.47       41.66      4.92 o 
  -5  13   4       33.40       46.20     91.78 o 
  -4  13   4       25.71       34.80     13.55 o 
  -3  13   4       39.26      100.10     17.86 o 
  -2  13   4       13.29       13.40      4.91 o 
   2 -16   5      312.09      354.49     93.01 o 
   3 -16   5      168.36      215.28     67.14 o 
  -2 -15   5      180.09      162.62      8.01 o 
  -1 -15   5       29.95      104.10     57.59 o 
   0 -15   5       58.40      117.04     39.42 o 
   1 -15   5      232.40      266.41     76.38 o 
   2 -15   5      521.33      482.31     20.64 o 
   3 -15   5      674.14      665.26     88.08 o 
   4 -15   5       12.11       94.86     89.93 o 
   5 -15   5       33.92      121.35     35.42 o 
   6 -15   5      351.76      391.45     83.46 o 
  -3 -14   5      321.97      338.48     25.56 o 
  -2 -14   5      780.26      941.21     51.43 o 
  -1 -14   5      108.07      156.77     36.34 o 
   0 -14   5      606.15      589.18     19.10 o 
   1 -14   5        9.29       52.36    115.80 o 
   2 -14   5      393.21      377.90     28.95 o 
   3 -14   5       51.22       95.78    108.72 o 
   4 -14   5       79.01       81.62     32.03 o 
   5 -14   5       12.85       86.85    111.18 o 
   6 -14   5      445.73      383.75      8.62 o 
   7 -14   5      483.06      511.26    106.87 o 
  -3 -13   5       99.17      219.90    106.56 o 
  -2 -13   5      890.28      759.19     12.01 o 
  -1 -13   5      152.41      239.62    101.02 o 
   0 -13   5     1327.44     1633.26     88.70 o 
   1 -13   5     1058.41     1049.32     85.00 o 
   2 -13   5       46.46       40.04     68.99 o 
   3 -13   5      287.16      305.22     14.48 o 
   4 -13   5      129.09      129.05     58.83 o 
   5 -13   5        0.73        0.31     14.78 o 
   6 -13   5      527.22      599.65     13.86 o 
   7 -13   5     1214.53     1270.76     74.23 o 
   8 -13   5        0.22       72.38    112.42 o 
  -6 -12   5       88.37       86.24     49.28 o 
  -5 -12   5       58.13       53.28      8.01 o 
  -4 -12   5       27.13      113.96     36.96 o 
  -3 -12   5        1.39       36.34     12.32 o 
  -2 -12   5     2070.90     2197.19     88.39 o 
  -1 -12   5      360.69      316.00     53.28 o 
   0 -12   5      242.03      382.21    113.96 o 
   2 -12   5     1215.40     1325.58     99.17 o 
   3 -12   5      238.21      307.68     84.08 o 
   4 -12   5      146.48      124.53     43.27 o 
   5 -12   5      136.91      156.51     74.92 o 
   6 -12   5      103.00      161.80     29.41 o 
   7 -12   5      185.71      240.00     40.19 o 
   8 -12   5       12.75       11.09     78.85 o 
   9 -12   5       43.29       93.32    107.49 o 
  -7 -11   5        6.78       26.80     60.98 o 
  -6 -11   5      293.98      327.08     89.32 o 
  -5 -11   5      284.06      288.28     42.81 o 
  -4 -11   5      249.12      228.81     10.58 o 
  -3 -11   5       66.35      118.43     70.22 o 
  -2 -11   5     1057.89     1276.61     53.59 o 
  -1 -11   5      724.81      751.49    118.27 o 
   0 -11   5      747.22      752.72     92.70 o 
   1 -11   5      913.23     1020.06     26.49 o 
   2 -11   5     1950.02     1982.52     70.84 o 
   3 -11   5     1214.55     1100.14      6.16 o 
   4 -11   5       88.90       99.47     82.25 o 
   5 -11   5      143.62      241.43     41.59 o 
   6 -11   5        8.30        9.40      4.91 o 
   7 -11   5      255.38      246.12     35.95 o 
   8 -11   5        1.65       12.94     66.22 o 
   9 -11   5       18.30       16.63    112.11 o 
  10 -11   5       45.23       46.20      7.70 o 
  -8 -10   5        5.90       24.02     18.17 o 
  -7 -10   5      333.42      375.44     72.69 o 
  -6 -10   5        7.15       40.65     49.59 o 
  -5 -10   5        0.74        4.31     33.26 o 
  -4 -10   5        1.83       26.78     29.24 o 
  -3 -10   5       50.30       51.15     18.76 o 
  -2 -10   5       51.45       87.90     47.84 o 
  -1 -10   5      471.60      604.58    121.35 o 
   0 -10   5      257.03      269.49     92.09 o 
   1 -10   5      453.04      435.19     11.70 o 
   2 -10   5     2807.90     2787.60     62.52 o 
   3 -10   5      115.56      194.03     55.13 o 
   4 -10   5      197.85      191.06     49.74 o 
   5 -10   5     2200.63     2124.86     63.29 o 
   6 -10   5     1673.02     1559.06     91.78 o 
   7 -10   5       51.19       73.29     31.88 o 
   8 -10   5        5.24       16.94     51.43 o 
   9 -10   5        0.36       12.32     21.87 o 
  10 -10   5       73.10       60.06      3.70 o 
  -9  -9   5        2.03        5.85     35.11 o 
  -8  -9   5       35.04       54.21     48.66 o 
  -7  -9   5       36.62       77.92    115.19 o 
  -6  -9   5      140.27      173.71     97.02 o 
  -5  -9   5      161.85      205.96     23.92 o 
  -4  -9   5     1981.31     1924.61     59.48 o 
  -3  -9   5       88.09       89.54     50.51 o 
  -2  -9   5     2378.07     2349.25     83.77 o 
  -1  -9   5       62.97      154.32     46.80 o 
   0  -9   5      641.84      631.38     24.02 o 
   1  -9   5      810.78      913.19    106.87 o 
   2  -9   5      794.94      771.82     10.78 o 
   3  -9   5      872.33      777.06      0.62 o 
   4  -9   5       75.45       88.08     62.21 o 
   5  -9   5      376.11      435.87     41.41 o 
   6  -9   5      966.08      955.04     69.30 o 
   7  -9   5     1257.28     1415.50     34.63 o 
   8  -9   5       31.15       32.03     14.17 o 
   9  -9   5       20.15       51.74     95.48 o 
  10  -9   5       29.76       24.64     60.06 o 
 -10  -8   5       16.91       34.19     19.71 o 
  -9  -8   5        2.52        1.54     15.71 o 
  -8  -8   5       13.54       13.86      1.85 o 
  -7  -8   5      499.43      516.50    113.34 o 
  -6  -8   5       94.10      125.97     10.16 o 
  -5  -8   5      161.23      227.12     64.45 o 
  -4  -8   5        6.03       66.01     20.48 o 
  -3  -8   5     5469.18     5162.97     64.23 o 
  -2  -8   5     2218.95     2084.81     77.32 o 
  -1  -8   5       26.81       33.01      7.88 o 
   0  -8   5     1146.98     1143.83     60.21 o 
   1  -8   5     3450.44     3411.59     63.75 o 
   2  -8   5     3702.03     3413.44      9.86 o 
   3  -8   5      493.21      517.11    114.26 o 
   4  -8   5      183.29      179.25     57.29 o 
   5  -8   5      220.63      197.02     68.22 o 
   6  -8   5     1020.58     1043.09    132.44 o 
   7  -8   5     1010.68     1144.18     50.51 o 
   8  -8   5      144.54      155.53     21.56 o 
   9  -8   5       21.54       55.44     49.89 o 
  10  -8   5       32.06       26.49     89.62 o 
  11  -8   5        4.58       27.10     42.19 o 
 -10  -7   5       51.14       86.85     97.63 o 
  -9  -7   5       50.77       52.05     33.26 o 
  -8  -7   5       90.75       95.78     26.18 o 
  -7  -7   5      102.46      167.55     66.22 o 
  -6  -7   5     2340.41     2046.28     14.17 o 
  -5  -7   5      970.72     1211.23     82.23 o 
  -4  -7   5      400.54      417.63     20.92 o 
  -3  -7   5      967.14     1028.88    132.90 o 
  -2  -7   5     2315.77     2225.22     48.82 o 
  -1  -7   5      499.71      501.39     56.20 o 
   0  -7   5     1889.05     1992.56     44.81 o 
   1  -7   5     4010.13     3916.38    105.95 o 
   2  -7   5     9242.61     9346.84    101.94 o 
   3  -7   5      679.35      715.77     66.22 o 
   4  -7   5     1383.27     1430.61     33.26 o 
   5  -7   5       14.91       16.87      3.39 o 
   6  -7   5      646.67      619.09     45.71 o 
   7  -7   5      318.40      354.49     92.09 o 
   8  -7   5        1.90       13.55     45.27 o 
   9  -7   5        2.06        0.92     16.63 o 
  10  -7   5      140.90      127.51     99.17 o 
  11  -7   5      173.12      148.45      7.39 o 
 -11  -6   5       94.16       68.99    111.49 o 
 -10  -6   5        6.15        8.01     17.86 o 
  -9  -6   5        0.24       19.10    116.11 o 
  -8  -6   5       71.09       83.16     23.10 o 
  -7  -6   5     1242.38     1239.35     74.23 o 
  -6  -6   5      865.46      818.02     56.67 o 
  -5  -6   5      443.61      491.00     37.73 o 
  -4  -6   5      147.62      178.78     48.20 o 
  -3  -6   5       13.90       62.36     25.26 o 
  -2  -6   5     3040.65     3284.91     73.11 o 
  -1  -6   5     1117.99     1092.41     23.56 o 
   0  -6   5      429.22      476.61     33.42 o 
   1  -6   5     5906.62     5632.19     66.83 o 
   2  -6   5     7690.11     7450.25     57.59 o 
   3  -6   5     1239.53     1294.17     40.04 o 
   4  -6   5      275.63      348.09     43.35 o 
   5  -6   5      299.66      276.36     50.51 o 
   6  -6   5      199.51      186.41     22.18 o 
   7  -6   5       70.55       84.08     23.41 o 
   8  -6   5       76.09      115.80     98.25 o 
   9  -6   5       85.06       81.62      3.08 o 
  10  -6   5       40.69       69.91     70.22 o 
  11  -6   5       67.81       86.54     69.91 o 
 -11  -5   5       14.41       39.11     90.55 o 
 -10  -5   5       80.01      110.57     98.56 o 
  -9  -5   5       94.95       92.09     57.90 o 
  -8  -5   5        0.97        7.39     86.85 o 
  -7  -5   5      263.19      343.41     81.00 o 
  -6  -5   5      665.87      700.86     48.26 o 
  -5  -5   5       22.06       45.63     41.72 o 
  -4  -5   5     4197.18     4094.72     66.50 o 
  -3  -5   5      737.01      813.74     81.62 o 
  -2  -5   5      489.96      609.72     50.84 o 
  -1  -5   5      685.24      702.06     23.73 o 
   0  -5   5     1034.02     1402.33     49.09 o 
   1  -5   5      553.27      561.77     21.87 o 
   2  -5   5     7612.71     8044.05     57.29 o 
   3  -5   5     4481.18     4222.10     67.48 o 
   4  -5   5     1995.81     2043.01     41.28 o 
   5  -5   5     1204.54     1091.29    134.06 o 
   6  -5   5      211.51      270.41     36.34 o 
   7  -5   5      165.85      249.78     57.29 o 
   8  -5   5       22.21       51.74    110.88 o 
   9  -5   5        1.32       20.33     26.49 o 
  10  -5   5      151.56      131.51     36.96 o 
  11  -5   5       29.65       40.96     19.10 o 
 -11  -4   5      232.07      201.12      3.08 o 
 -10  -4   5        7.16       20.64    101.64 o 
  -9  -4   5       24.37       35.42     66.22 o 
  -8  -4   5       24.96       32.34    110.88 o 
  -7  -4   5      532.86      514.03      5.54 o 
  -6  -4   5      110.39      124.91     14.78 o 
  -5  -4   5      261.63      336.43     48.85 o 
  -4  -4   5     1527.79     1707.91     49.43 o 
  -3  -4   5     3859.49     3805.76     58.10 o 
  -2  -4   5       96.41      183.69     46.47 o 
  -1  -4   5       56.34       64.92     33.16 o 
   0  -4   5       16.88      129.76     35.89 o 
   1  -4   5      424.84      467.68     46.32 o 
   2  -4   5      817.87      745.14     16.63 o 
   3  -4   5     2119.19     2184.81     58.84 o 
   4  -4   5     3004.51     2870.35     62.89 o 
   5  -4   5     2142.73     1967.15     28.90 o 
   6  -4   5      829.44      933.06     42.04 o 
   7  -4   5      717.55      679.23    107.49 o 
   8  -4   5      244.40      228.35     38.19 o 
   9  -4   5       30.40       35.11     13.24 o 
  10  -4   5       17.60       48.05    110.26 o 
  11  -4   5       14.69       15.09      9.24 o 
 -12  -3   5        1.92       42.50     95.48 o 
 -11  -3   5      423.80      365.58     24.64 o 
 -10  -3   5      214.09      317.54     80.39 o 
  -9  -3   5       17.03       39.11     37.88 o 
  -8  -3   5       99.84      161.39     68.99 o 
  -7  -3   5      301.17      368.97     48.66 o 
  -6  -3   5     1557.11     1457.65    121.96 o 
  -5  -3   5      209.91      277.34     74.36 o 
  -4  -3   5       67.95       51.52     76.01 o 
  -3  -3   5    14694.35    13422.83     22.33 o 
  -2  -3   5      310.04      285.90     21.68 o 
  -1  -3   5      163.40      171.02     50.60 o 
   0  -3   5     3234.41     3289.69     51.01 o 
   1  -3   5     2724.99     2933.11     77.16 o 
   2  -3   5    12489.72    11769.66    467.68 o 
   3  -3   5     1405.36     1439.78     11.10 o 
   4  -3   5     1037.97     1155.36     72.11 o 
   5  -3   5     1174.79     1214.08     46.96 o 
   6  -3   5     1219.59     1233.40     48.66 o 
   7  -3   5      407.56      373.87     33.75 o 
   8  -3   5      193.94      295.75     63.80 o 
   9  -3   5        2.91        8.27      3.06 o 
  10  -3   5       58.41       68.68     88.39 o 
  11  -3   5        4.40       27.41     25.26 o 
 -12  -2   5       10.02        8.93     24.33 o 
 -11  -2   5        0.99       25.56     41.27 o 
 -10  -2   5       91.49      112.11    121.96 o 
  -9  -2   5       25.61       25.26     15.40 o 
  -8  -2   5       11.80       51.43     68.07 o 
  -7  -2   5     2569.62     2385.06     16.02 o 
  -6  -2   5     1876.57     1744.32    101.64 o 
  -5  -2   5       69.90       72.38      4.00 o 
  -4  -2   5     1759.92     1900.60     37.88 o 
  -3  -2   5      718.75      756.42     10.47 o 
  -2  -2   5     3975.49     4079.31     43.12 o 
  -1  -2   5      719.53      788.76     81.62 o 
   0  -2   5      965.14      894.71    112.72 o 
   1  -2   5    16190.47    14979.33      6.78 o 
   2  -2   5    14830.04    14458.53    185.87 o 
   3  -2   5     1952.88     1889.94     79.46 o 
   4  -2   5      166.55      179.79     18.89 o 
   5  -2   5       68.75       88.76     74.27 o 
   6  -2   5        2.27        9.93     25.28 o 
   7  -2   5       20.12       47.09     75.70 o 
   8  -2   5      117.25      137.47     17.09 o 
   9  -2   5        0.56       25.54     27.89 o 
  10  -2   5       85.69       83.79     45.19 o 
  11  -2   5        5.08       17.13     27.56 o 
 -12  -1   5       33.95       47.74     56.98 o 
 -11  -1   5        8.44       44.35     72.07 o 
 -10  -1   5       35.72       49.59     24.33 o 
  -9  -1   5       41.58       61.91     25.26 o 
  -8  -1   5      131.75      213.44     73.61 o 
  -7  -1   5     3732.12     3400.19      9.86 o 
  -6  -1   5      203.59      204.81     21.56 o 
  -5  -1   5       23.31       68.99     34.19 o 
  -4  -1   5     1017.25     1107.84     66.83 o 
  -3  -1   5      277.21      333.86    109.34 o 
  -2  -1   5       19.15       54.21     80.39 o 
  -1  -1   5       77.18       79.15     91.78 o 
   0  -1   5      750.68      737.63     15.40 o 
   1  -1   5    16569.65    15305.50    117.96 o 
   2  -1   5    10115.04     9541.49     57.59 o 
   3  -1   5      196.25      325.21     74.11 o 
   4  -1   5      257.89      276.49     16.61 o 
   5  -1   5       44.57       90.57     50.77 o 
   6  -1   5      113.14      141.67     37.32 o 
   7  -1   5        0.60       14.91     21.93 o 
   8  -1   5      352.97      321.34     15.03 o 
   9  -1   5       26.49       36.62     32.86 o 
  10  -1   5       48.01       53.13     45.63 o 
  11  -1   5        4.21       21.18     41.08 o 
 -12   0   5      165.26      139.52     57.90 o 
 -11   0   5      218.42      261.79    115.50 o 
 -10   0   5      187.05      193.72    110.26 o 
  -9   0   5      555.84      458.90      1.23 o 
  -8   0   5       81.21      205.43     85.62 o 
  -7   0   5      304.26      425.33     92.09 o 
  -6   0   5     2507.75     2679.19     79.15 o 
  -5   0   5      606.32      670.80    113.96 o 
  -4   0   5     7019.94     6665.80     90.55 o 
  -3   0   5     8256.69     7906.07     43.12 o 
  -2   0   5     1174.48     1169.12     17.86 o 
  -1   0   5     1477.15     1645.38     52.32 o 
   0   0   5     1368.56     1449.39     45.58 o 
   1   0   5       12.53      109.34     71.76 o 
   2   0   5    13263.52    13243.82     85.31 o 
   3   0   5     1849.29     1766.52     52.68 o 
   4   0   5      127.70      260.93     53.41 o 
   5   0   5      485.31      532.01     37.38 o 
   6   0   5      246.65      271.02     69.48 o 
   7   0   5      126.02      126.04     20.66 o 
   8   0   5        7.90       15.27      6.78 o 
   9   0   5       11.93       18.22     31.94 o 
  10   0   5      143.88      139.76     77.04 o 
 -12   1   5      198.09      206.66     30.80 o 
 -11   1   5      213.85      275.96     43.73 o 
 -10   1   5      252.17      217.17     39.42 o 
  -9   1   5       34.61      105.74     47.13 o 
  -8   1   5       47.94       54.97     84.21 o 
  -7   1   5        1.65       12.63     53.59 o 
  -6   1   5       81.73      114.26     87.16 o 
  -5   1   5      208.89      369.28    115.19 o 
  -4   1   5     5552.74     5232.42     42.50 o 
  -3   1   5    21017.09    19356.47      3.08 o 
  -2   1   5      190.77      142.60     33.88 o 
  -1   1   5       33.54       37.57     39.73 o 
   0   1   5     2352.42     2324.76     75.55 o 
   1   1   5      537.34      522.35     19.10 o 
   2   1   5     3562.68     3667.84     42.96 o 
   3   1   5     1017.82      994.03     23.56 o 
   4   1   5        4.91       10.82      6.31 o 
   5   1   5     1402.04     1269.37     25.70 o 
   6   1   5      291.58      312.00     30.95 o 
   7   1   5      187.08      234.30     32.98 o 
   8   1   5       38.54       73.91     81.11 o 
   9   1   5       26.48       43.36     70.33 o 
  10   1   5       11.16       21.63     30.79 o 
 -12   2   5       26.08       36.35     25.86 o 
 -11   2   5      127.03      121.83     38.34 o 
 -10   2   5      974.16      948.51     53.58 o 
  -9   2   5      130.47      147.82     81.92 o 
  -8   2   5      489.52      500.98     34.78 o 
  -7   2   5      915.07      941.94     58.71 o 
  -6   2   5      356.13      357.88     22.79 o 
  -5   2   5      108.76      124.43     36.96 o 
  -4   2   5      720.47      805.70     90.24 o 
  -3   2   5      410.18      479.44     40.82 o 
  -2   2   5     2764.63     2829.78     63.43 o 
  -1   2   5       26.15       79.74     56.67 o 
   0   2   5     4310.79     4240.54     57.44 o 
   1   2   5     3630.37     3381.15     29.50 o 
   2   2   5     2124.51     2329.01     43.27 o 
   3   2   5       23.54       55.86     65.18 o 
   4   2   5        9.12       15.28     43.71 o 
   5   2   5      321.87      361.81     47.39 o 
   6   2   5     1225.68     1171.90     82.54 o 
   7   2   5      157.44      204.48     55.12 o 
   8   2   5        0.65       15.51     48.40 o 
   9   2   5       12.24       18.23     20.14 o 
  10   2   5        0.34        4.00     22.11 o 
 -12   3   5       18.63       20.44     21.35 o 
 -11   3   5       11.15       11.34      4.28 o 
 -10   3   5        1.25       12.50     44.66 o 
  -9   3   5      180.41      175.27     13.71 o 
  -8   3   5      214.48      259.28     34.07 o 
  -7   3   5     1000.25      913.51     12.47 o 
  -6   3   5       90.91      126.89    123.20 o 
  -5   3   5      707.75      737.46     44.43 o 
  -4   3   5     2172.16     2400.89     65.95 o 
  -3   3   5      127.45      116.73     56.02 o 
  -2   3   5      451.28      468.72     70.79 o 
  -1   3   5      875.63     1036.99     62.21 o 
   0   3   5     2272.44     2208.40     21.87 o 
   1   3   5     9670.51     9442.28     69.90 o 
   2   3   5     4070.58     3786.30     53.29 o 
   3   3   5      348.61      386.70     31.54 o 
   4   3   5       33.60       37.96     12.02 o 
   5   3   5      101.35      152.94     48.27 o 
   6   3   5        6.89       14.34     14.73 o 
   7   3   5       22.79       38.73     18.54 o 
   8   3   5       35.75       59.57     27.13 o 
   9   3   5        9.04       30.93     75.93 o 
 -12   4   5       71.57       69.31     12.36 o 
 -11   4   5       31.78       37.09     17.62 o 
 -10   4   5        7.48       27.92     22.55 o 
  -9   4   5       55.69       87.64     73.14 o 
  -8   4   5      131.21      135.29     35.78 o 
  -7   4   5      676.01      659.49     61.18 o 
  -6   4   5       45.70       53.36     37.51 o 
  -5   4   5      604.73      604.34      2.15 o 
  -4   4   5       10.45       27.46     44.84 o 
  -3   4   5      173.98      230.29     76.32 o 
  -2   4   5      962.61     1048.81    103.28 o 
  -1   4   5      578.55      597.14     24.62 o 
   0   4   5     1211.67     1168.27     14.50 o 
   1   4   5     3019.04     2753.51     39.86 o 
   2   4   5     4018.86     3624.67     22.97 o 
   3   4   5       42.25       46.52     35.72 o 
   4   4   5        1.91       20.26     13.63 o 
   5   4   5        3.14        8.09     16.32 o 
   6   4   5      323.39      395.43     54.42 o 
   7   4   5      199.08      292.73     44.74 o 
   8   4   5       66.78      101.88     59.09 o 
   9   4   5       44.81       37.83     52.30 o 
 -12   5   5      138.09      164.81     23.10 o 
 -11   5   5      559.71      540.67     25.85 o 
 -10   5   5      155.06      141.71      9.70 o 
  -9   5   5        5.84       15.98     36.99 o 
  -8   5   5      113.90      126.99      5.21 o 
  -7   5   5      156.35      294.73     63.59 o 
  -6   5   5       46.05       66.76     46.92 o 
  -5   5   5       65.57       77.42     49.28 o 
  -4   5   5     2105.07     2002.07     14.67 o 
  -3   5   5     7715.29     6941.80    201.58 o 
  -2   5   5        4.64       31.72     70.58 o 
  -1   5   5        5.07       17.35     32.71 o 
   0   5   5        3.33        1.97     19.47 o 
   1   5   5     2261.05     2540.99     73.84 o 
   2   5   5     1541.77     1613.55     70.84 o 
   3   5   5     1672.18     1756.77     90.55 o 
   4   5   5        7.47       54.51    104.72 o 
   5   5   5      565.48      485.39     80.69 o 
   6   5   5      320.68      302.14      8.01 o 
   7   5   5       69.90       66.83     86.54 o 
   8   5   5        0.18        1.85     39.73 o 
 -12   6   5       17.84       19.95     24.71 o 
 -11   6   5      467.75      434.99     59.44 o 
 -10   6   5      639.80      574.11     39.37 o 
  -9   6   5      458.68      522.44     32.52 o 
  -8   6   5       18.76       23.46     15.23 o 
  -7   6   5        0.01        3.77     35.52 o 
  -6   6   5        1.06        4.68     17.63 o 
  -5   6   5     1279.48     1098.27     80.08 o 
  -4   6   5     2536.08     2288.72     73.30 o 
  -3   6   5     8974.05     8111.51    758.42 o 
  -2   6   5     4054.38     3964.01     55.14 o 
  -1   6   5      573.53      764.46    153.84 o 
   0   6   5     1373.85     1350.87     59.44 o 
   1   6   5      346.24      384.47     47.34 o 
   2   6   5       12.90       37.21     46.38 o 
   3   6   5       48.23       57.59     32.03 o 
   4   6   5      127.71      138.59     74.53 o 
   5   6   5      301.09      292.59     20.02 o 
   6   6   5      298.89      321.85     43.12 o 
   7   6   5        6.08       44.66     93.01 o 
 -10   7   5      252.86      266.41     89.01 o 
  -9   7   5       21.24       28.45     15.71 o 
  -8   7   5      960.99     1027.89     85.62 o 
  -7   7   5      561.48      533.52     38.76 o 
  -6   7   5      554.10      517.39     49.28 o 
  -5   7   5      116.30      132.15     46.04 o 
  -4   7   5      416.37      426.61      9.70 o 
  -3   7   5      876.38      878.59     66.56 o 
  -2   7   5     2059.05     2040.52     81.62 o 
  -1   7   5       32.98       44.40     29.81 o 
   0   7   5     1106.06     1117.81     70.50 o 
   1   7   5     1062.64      979.36    201.12 o 
   2   7   5      106.25      130.95      6.62 o 
   3   7   5       40.50       72.69     89.93 o 
   4   7   5       27.38       28.33      7.08 o 
   5   7   5       63.71       88.70     46.81 o 
   6   7   5      224.64      199.88     26.80 o 
   7   7   5       60.22       60.67     14.17 o 
 -11   8   5       13.46       22.79     94.24 o 
 -10   8   5       59.11       52.67     10.47 o 
  -9   8   5        4.30       52.57     53.37 o 
  -8   8   5      251.48      239.46      8.62 o 
  -7   8   5      186.53      311.47     72.67 o 
  -6   8   5     1205.79     1049.79     26.20 o 
  -5   8   5       80.98       94.97     27.05 o 
  -4   8   5      137.00      160.58     23.56 o 
  -3   8   5        1.70        3.20      3.92 o 
  -2   8   5      837.04      792.53      8.93 o 
  -1   8   5        3.00       22.26     53.54 o 
   0   8   5      348.73      388.81     33.30 o 
   1   8   5      434.53      425.19     29.01 o 
   2   8   5       60.60      150.28     39.00 o 
   3   8   5        1.50        5.24    121.04 o 
   4   8   5        0.26        7.70     78.85 o 
   5   8   5       11.46        4.62     13.55 o 
   6   8   5       31.70       75.77     78.23 o 
 -10   9   5       26.47       42.64     18.44 o 
  -9   9   5       77.76       66.52     70.74 o 
  -8   9   5      105.67      114.11     45.89 o 
  -7   9   5      133.93      167.27     15.19 o 
  -6   9   5      188.39      171.43      8.78 o 
  -5   9   5        0.75       83.69     77.46 o 
  -4   9   5      454.58      467.03     46.35 o 
  -3   9   5        6.30       10.24     34.69 o 
  -2   9   5      952.59      941.70     89.32 o 
  -1   9   5      172.70      233.08     69.59 o 
   0   9   5     1284.69     1302.84     79.77 o 
   1   9   5      861.84      754.50     34.67 o 
   2   9   5      866.25      839.27     48.35 o 
   3   9   5      451.31      521.42     82.23 o 
   4   9   5       16.57       15.71     42.19 o 
   5   9   5      166.42      162.00     18.17 o 
  -9  10   5        1.16       51.74     87.16 o 
  -8  10   5      331.81      302.75     37.88 o 
  -7  10   5      116.10      129.92     13.00 o 
  -6  10   5        1.67       52.20     65.23 o 
  -5  10   5        2.42       19.00     49.68 o 
  -4  10   5      666.88      603.20     32.03 o 
  -3  10   5     1055.49      992.22    163.08 o 
  -2  10   5      337.68      326.60     26.68 o 
  -1  10   5      374.78      397.83     36.92 o 
   0  10   5       81.58       90.47     20.99 o 
   1  10   5      126.07      181.20     44.35 o 
   2  10   5      353.34      385.60     32.65 o 
   3  10   5      286.97      301.52     91.78 o 
  -8  11   5       89.15      258.40    113.34 o 
  -7  11   5       21.42       35.76     57.43 o 
  -6  11   5        2.73       16.06     26.14 o 
  -5  11   5      218.93      210.18     48.66 o 
  -4  11   5      488.78      474.53     33.21 o 
  -3  11   5     2042.89     1819.64    107.33 o 
  -2  11   5      447.59      412.02     14.73 o 
  -1  11   5        0.05        1.43     73.36 o 
   0  11   5      129.62      185.00     70.49 o 
   1  11   5       79.25       70.74     47.88 o 
   2  11   5        8.12       45.27     67.76 o 
  -6  12   5      163.96      154.61     15.40 o 
  -5  12   5       56.82       81.11     55.59 o 
  -4  12   5      319.81      317.01     25.26 o 
  -3  12   5      742.81      725.84     16.75 o 
  -2  12   5      388.90      345.67     31.19 o 
  -1  12   5       15.66       27.50     33.23 o 
   0  12   5       69.93       70.32      8.78 o 
   1 -16   6        3.07       98.56    109.64 o 
   2 -16   6       23.31       43.43     53.59 o 
   3 -16   6        2.42       45.27     65.60 o 
  -2 -15   6        0.75      109.34     41.27 o 
  -1 -15   6      602.37      657.25     77.00 o 
   0 -15   6       52.53       88.39     30.80 o 
   1 -15   6        6.88       18.17     29.57 o 
   2 -15   6       15.79       38.81     46.20 o 
   3 -15   6      200.99      256.86     46.51 o 
   4 -15   6      468.80      429.95    100.10 o 
   5 -15   6      368.84      479.85    114.88 o 
   6 -15   6        3.79       94.55     35.11 o 
  -3 -14   6       79.28      122.58     71.15 o 
  -2 -14   6      226.09      286.74    107.80 o 
  -1 -14   6     1288.67     1442.00     49.89 o 
   0 -14   6      636.80      701.29    121.96 o 
   1 -14   6      364.21      466.29    122.58 o 
   2 -14   6      169.78      338.79    106.87 o 
   3 -14   6       75.52       92.09     57.90 o 
   4 -14   6      210.08      258.09    101.94 o 
   5 -14   6       61.02      176.17    112.11 o 
   6 -14   6       28.38       35.11      2.77 o 
   7 -14   6       59.32      159.54     44.35 o 
  -4 -13   6       87.44      212.82     60.98 o 
  -3 -13   6      610.45      602.73     72.38 o 
  -2 -13   6      112.28      166.62     63.14 o 
  -1 -13   6     2238.72     2286.82     71.45 o 
   0 -13   6     1175.89     1049.01     72.38 o 
   1 -13   6      117.93      253.17    107.80 o 
   2 -13   6        8.77       37.88     46.20 o 
   3 -13   6      392.23      449.05     97.63 o 
   4 -13   6       42.67      134.90     44.04 o 
   5 -13   6      524.33      501.49     40.00 o 
   6 -13   6       82.40       96.80      6.68 o 
   7 -13   6      497.41      517.31     74.77 o 
   8 -13   6      201.06      219.90    104.72 o 
  -7 -12   6       97.02      139.21     95.48 o 
  -4 -12   6      195.24      325.85    113.03 o 
  -3 -12   6       15.75       62.52    117.65 o 
  -2 -12   6      456.01      460.75     19.40 o 
  -1 -12   6     2299.60     2198.42     82.54 o 
   0 -12   6      793.65      761.66     25.87 o 
   1 -12   6      349.72      498.02    121.04 o 
   2 -12   6      576.00      599.96     29.57 o 
   3 -12   6      327.59      348.34     27.10 o 
   4 -12   6      397.55      384.96     52.67 o 
   5 -12   6       39.00       37.34     15.25 o 
   6 -12   6        1.26        3.08      8.93 o 
   7 -12   6      278.36      280.37     32.49 o 
   8 -12   6      151.11      155.53     27.41 o 
   9 -12   6       29.37       33.57     48.35 o 
  -7 -11   6       39.75       42.50     53.59 o 
  -6 -11   6      705.94      625.22      0.31 o 
  -5 -11   6     1123.78     1168.82    113.65 o 
  -4 -11   6     1176.40     1252.95    134.13 o 
  -3 -11   6      118.59      157.38     46.51 o 
  -2 -11   6      260.87      259.02     16.63 o 
  -1 -11   6      244.05      346.49     78.54 o 
   0 -11   6      149.21      143.83      0.92 o 
   1 -11   6      138.58      181.10     29.57 o 
   2 -11   6      136.67      273.49     90.24 o 
   3 -11   6      588.68      593.80     60.98 o 
   4 -11   6      367.70      436.42     92.09 o 
   5 -11   6       47.92       85.77     79.14 o 
   6 -11   6      168.17      186.37     51.43 o 
   7 -11   6       73.17       96.16      6.14 o 
   8 -11   6      211.38      311.38     78.23 o 
   9 -11   6      134.13      129.05     19.10 o 
  -8 -10   6        6.23       22.48     48.66 o 
  -7 -10   6       21.65       58.83     87.78 o 
  -6 -10   6        8.22       46.51     67.76 o 
  -5 -10   6     1059.37     1025.38      8.32 o 
  -4 -10   6     1333.27     1455.10     99.48 o 
  -3 -10   6      135.43      165.55     48.65 o 
  -2 -10   6        3.47        1.85    117.96 o 
  -1 -10   6      870.72      838.65      0.92 o 
   0 -10   6      236.24      218.67      5.54 o 
   1 -10   6      348.55      323.39     18.79 o 
   2 -10   6      115.41      166.31     86.85 o 
   3 -10   6     1375.66     1769.70    112.11 o 
   4 -10   6      337.03      414.86    119.81 o 
   5 -10   6       21.12       26.78     26.18 o 
   6 -10   6        0.50       21.29     50.53 o 
   7 -10   6        3.92       26.35     15.20 o 
   8 -10   6        4.56       12.94     58.52 o 
   9 -10   6        0.48       54.82    106.26 o 
  10 -10   6       67.50       73.30     72.69 o 
  -9  -9   6        1.31       23.41     99.48 o 
  -8  -9   6       41.75       50.82     12.01 o 
  -7  -9   6        7.13       21.25     29.57 o 
  -6  -9   6        2.56       16.94     86.54 o 
  -5  -9   6       16.78       15.88     42.09 o 
  -4  -9   6     1260.14     1430.49     97.94 o 
  -3  -9   6      388.89      429.41     31.41 o 
  -2  -9   6     4604.07     4502.25     63.76 o 
  -1  -9   6      326.90      371.43     72.07 o 
   0  -9   6     1498.96     1627.10     43.73 o 
   1  -9   6      504.91      874.38    112.72 o 
   2  -9   6        0.29       10.47     75.46 o 
   3  -9   6       18.75       24.95     96.09 o 
   4  -9   6      785.39      781.98      8.32 o 
   5  -9   6      300.49      417.42     58.53 o 
   6  -9   6       49.59       66.45     14.63 o 
   7  -9   6        3.39       38.19     54.82 o 
   8  -9   6      212.31      326.16    116.42 o 
   9  -9   6       17.37       23.72    117.04 o 
  10  -9   6        8.17       12.94     15.40 o 
 -10  -8   6       28.56       69.30     13.86 o 
  -9  -8   6      391.57      404.08     65.91 o 
  -8  -8   6        4.62        6.47     39.11 o 
  -7  -8   6       19.60       25.26     25.56 o 
  -6  -8   6     1201.48     1085.04     50.20 o 
  -5  -8   6      288.13      289.21     21.13 o 
  -4  -8   6     1471.36     1452.68    126.89 o 
  -3  -8   6      528.50      522.37     13.66 o 
  -2  -8   6        3.12       34.31     17.49 o 
  -1  -8   6     6674.16     6176.36    109.64 o 
   0  -8   6     9751.19     9254.44     46.20 o 
   1  -8   6     3149.23     2950.22      3.08 o 
   2  -8   6       73.04      131.20     68.37 o 
   3  -8   6      940.89     1234.11     81.31 o 
   4  -8   6      865.69     1167.28     77.00 o 
   5  -8   6      176.58      165.83     30.08 o 
   6  -8   6        8.98       10.96     33.36 o 
   7  -8   6      194.69      182.95      4.93 o 
   8  -8   6      454.75      409.93      8.32 o 
   9  -8   6        5.65       46.81     65.29 o 
  10  -8   6        7.81        5.54     54.82 o 
 -10  -7   6       65.69       80.08     12.01 o 
  -9  -7   6        1.40        5.24    110.88 o 
  -8  -7   6       54.57       56.36    118.88 o 
  -7  -7   6      161.42      269.49     91.78 o 
  -6  -7   6     2938.51     2893.01     56.82 o 
  -5  -7   6     1068.29     1049.48     72.99 o 
  -4  -7   6      917.60      955.15     31.57 o 
  -3  -7   6       17.12       94.39     55.13 o 
  -2  -7   6       29.23      115.61     35.59 o 
  -1  -7   6      248.24      308.52     40.61 o 
   0  -7   6     1201.57     1351.45     53.44 o 
   1  -7   6     6952.52     6737.56     65.60 o 
   2  -7   6      499.77      527.58     54.82 o 
   3  -7   6     1337.47     1341.91     36.03 o 
   4  -7   6      189.21      298.44     84.08 o 
   5  -7   6       66.70       80.47     10.94 o 
   6  -7   6      222.18      257.26     29.95 o 
   7  -7   6      213.48      232.84     36.34 o 
   8  -7   6      153.71      240.23    104.41 o 
   9  -7   6      151.45      234.38    101.33 o 
  10  -7   6        5.88       23.72     30.80 o 
  11  -7   6       12.75       25.87     12.01 o 
 -11  -6   6        0.86        0.00     87.47 o 
 -10  -6   6      105.65      119.50     33.88 o 
  -9  -6   6       35.54       40.65      5.85 o 
  -8  -6   6       35.63       48.35     19.40 o 
  -7  -6   6      120.37      242.39    121.35 o 
  -6  -6   6      914.73     1094.67    195.73 o 
  -5  -6   6    10764.79    10948.09     77.61 o 
  -4  -6   6     2240.26     2248.20     36.03 o 
  -3  -6   6      731.50      753.68     21.44 o 
  -2  -6   6     1584.48     1724.29     89.47 o 
  -1  -6   6     3303.83     3095.01    106.26 o 
   0  -6   6       20.86       58.72     42.19 o 
   1  -6   6     1288.98     1393.34     63.14 o 
   2  -6   6      497.42      504.18     25.56 o 
   3  -6   6     6422.31     5977.14      1.85 o 
   4  -6   6       25.37       30.49     66.22 o 
   5  -6   6        4.36        4.34     72.77 o 
   6  -6   6      326.65      357.27     60.37 o 
   7  -6   6      326.34      370.20     59.44 o 
   8  -6   6      129.90      196.80    122.58 o 
   9  -6   6      151.21      170.01    122.58 o 
  10  -6   6        0.12       12.01     64.68 o 
  11  -6   6      163.53      287.05    110.57 o 
 -11  -5   6       47.33       65.60     77.31 o 
 -10  -5   6       95.41      118.58     89.93 o 
  -9  -5   6       79.16       95.17     30.80 o 
  -8  -5   6       12.28       16.02     99.17 o 
  -7  -5   6        2.31        2.16     42.19 o 
  -6  -5   6      473.83      637.11    198.81 o 
  -5  -5   6     6838.99     7092.87    450.59 o 
  -4  -5   6     4554.88     4512.72     71.34 o 
  -3  -5   6       30.13       67.77     35.66 o 
  -2  -5   6      170.26      167.46     17.56 o 
  -1  -5   6      457.10      527.81     46.87 o 
   0  -5   6     1910.39     2113.93     65.80 o 
   1  -5   6     1469.97     1673.61    101.02 o 
   2  -5   6       56.44      107.49    112.72 o 
   3  -5   6     2111.25     2149.60     97.02 o 
   4  -5   6       22.75       45.21     16.96 o 
   5  -5   6      155.00      190.02     13.72 o 
   6  -5   6      175.44      194.03     68.37 o 
   7  -5   6       50.81       92.40     87.47 o 
   8  -5   6        1.10       26.18     44.04 o 
   9  -5   6       44.38       37.57    122.58 o 
  10  -5   6       83.85      120.42     93.32 o 
  11  -5   6       52.80       50.20     84.08 o 
 -11  -4   6      104.43       97.32     38.19 o 
 -10  -4   6       82.94      105.02    101.94 o 
  -9  -4   6      191.18      195.26     36.34 o 
  -8  -4   6       28.64       22.48     10.16 o 
  -7  -4   6      415.86      391.45     87.47 o 
  -6  -4   6        2.75       21.32     80.19 o 
  -5  -4   6     1182.14     1132.59    155.84 o 
  -4  -4   6     1940.05     2129.70     66.97 o 
  -3  -4   6       66.86       56.04     42.90 o 
  -2  -4   6     1428.46     1631.91     76.54 o 
  -1  -4   6     2698.27     2704.89     32.04 o 
   0  -4   6     3233.74     3085.89     60.39 o 
   1  -4   6      503.04      505.46     28.03 o 
   2  -4   6     3077.34     2958.67     60.68 o 
   3  -4   6     1180.22     1140.74     38.50 o 
   4  -4   6     3250.98     3089.64     84.74 o 
   5  -4   6       26.79       61.75     36.36 o 
   6  -4   6      161.48      194.60     28.90 o 
   7  -4   6      339.86      412.40    101.33 o 
   8  -4   6       79.70      109.34     70.53 o 
   9  -4   6        0.34       19.10     75.15 o 
  10  -4   6        3.79       20.64     15.71 o 
  11  -4   6        1.66       24.95     32.65 o 
 -12  -3   6       16.27       43.12     78.23 o 
 -11  -3   6       46.13       37.57     76.07 o 
 -10  -3   6      177.01      233.46     48.35 o 
  -9  -3   6      756.90      638.15      1.54 o 
  -8  -3   6      726.55      725.01    109.64 o 
  -7  -3   6      393.40      385.54     11.51 o 
  -6  -3   6     3687.02     3622.90     26.94 o 
  -5  -3   6     1201.18     1468.06     48.97 o 
  -4  -3   6      116.32      105.33      7.70 o 
  -3  -3   6      583.50      629.84     49.89 o 
  -2  -3   6      157.90      301.52     88.70 o 
  -1  -3   6     7157.65     6649.47     41.58 o 
   0  -3   6    11086.16    10550.68     14.63 o 
   1  -3   6     1232.37     1447.56     70.07 o 
   2  -3   6     2807.46     2713.19     58.89 o 
   3  -3   6     1074.40     1129.98    138.44 o 
   4  -3   6      235.42      282.13     28.71 o 
   5  -3   6       10.53       37.73     56.18 o 
   6  -3   6       23.40       25.11     33.75 o 
   7  -3   6       76.68      116.85     28.80 o 
   8  -3   6      427.57      435.06     51.63 o 
   9  -3   6      134.74      154.92     67.76 o 
  10  -3   6        5.63       31.41     37.57 o 
 -12  -2   6        0.80        0.92     59.13 o 
 -11  -2   6       60.85       77.61    104.10 o 
 -10  -2   6      376.28      415.17    101.33 o 
  -9  -2   6       73.98      101.02     27.41 o 
  -8  -2   6        2.20       10.47     13.24 o 
  -7  -2   6      655.37      674.80     90.86 o 
  -6  -2   6     3700.66     3377.40      6.16 o 
  -5  -2   6     7442.17     6818.25     36.34 o 
  -4  -2   6      325.69      346.49     41.58 o 
  -3  -2   6     1673.16     1660.67     11.09 o 
  -2  -2   6      658.82      638.77      1.54 o 
  -1  -2   6       97.77       94.24     28.03 o 
   0  -2   6    12631.29    12665.11     85.31 o 
   1  -2   6     4962.24     4644.47     17.86 o 
   2  -2   6      493.36      507.87     67.45 o 
   3  -2   6      146.31      192.02     62.21 o 
   4  -2   6      623.14      634.05     45.80 o 
   5  -2   6      120.25      131.01     41.46 o 
   6  -2   6      846.44      778.46     35.06 o 
   7  -2   6       17.25       19.44     28.16 o 
   8  -2   6      570.85      555.59     48.82 o 
   9  -2   6      118.22       86.24     60.83 o 
  10  -2   6        3.00        2.28     15.78 o 
 -12  -1   6       19.32       23.72     17.56 o 
 -11  -1   6        1.75        3.70     48.66 o 
 -10  -1   6        4.36       52.67    112.42 o 
  -9  -1   6       80.62      112.42     32.65 o 
  -8  -1   6       10.18       40.65     81.31 o 
  -7  -1   6       13.52       12.63      3.08 o 
  -6  -1   6     2079.70     2119.58     20.64 o 
  -5  -1   6     6379.67     6006.39     41.89 o 
  -4  -1   6     1341.99     1294.48      7.39 o 
  -3  -1   6       29.85       48.66     27.10 o 
  -2  -1   6     1068.58     1313.57     47.12 o 
  -1  -1   6      542.47      531.59     20.33 o 
   0  -1   6      852.03      732.09     67.45 o 
   1  -1   6      791.12      798.92     28.64 o 
   2  -1   6      466.46      574.40     74.23 o 
   3  -1   6     2398.96     2311.19     13.24 o 
   4  -1   6      622.32      658.89    253.17 o 
   5  -1   6       19.86       24.04      4.16 o 
   6  -1   6        1.76        9.28     48.02 o 
   7  -1   6      254.67      267.33     57.23 o 
   8  -1   6      305.13      290.62     15.30 o 
   9  -1   6       73.46       99.32     15.09 o 
  10  -1   6        3.13       35.41     58.47 o 
 -12   0   6        1.79        1.54     10.47 o 
 -11   0   6        1.98        6.78     17.86 o 
 -10   0   6      343.47      371.13    104.10 o 
  -9   0   6      296.47      387.76     73.61 o 
  -8   0   6      992.43      933.82      5.24 o 
  -7   0   6       45.98       35.73    108.41 o 
  -6   0   6     4276.22     4079.62     52.67 o 
  -5   0   6      797.60      897.17     38.19 o 
  -4   0   6     9142.75     8675.12      4.31 o 
  -3   0   6     1381.31     1577.21    113.34 o 
  -2   0   6     3105.64     3219.10     50.82 o 
  -1   0   6     5012.53     4878.44     54.56 o 
   0   0   6       28.69       34.19     58.52 o 
   1   0   6     1285.71     1577.52    121.96 o 
   2   0   6      454.92      493.09     14.17 o 
   3   0   6      136.05      245.24     52.22 o 
   4   0   6     1142.65     1303.39     32.95 o 
   5   0   6      191.47      217.48     31.11 o 
   6   0   6      180.68      187.65     67.86 o 
   7   0   6       96.69       91.13     30.69 o 
   8   0   6       23.75       21.56      2.00 o 
   9   0   6       54.96       76.39     40.45 o 
  10   0   6        4.32       29.38     59.82 o 
 -12   1   6       19.38       24.64     38.19 o 
 -11   1   6      119.33      114.88     32.03 o 
 -10   1   6      584.24      550.99     25.56 o 
  -9   1   6      373.19      338.79      4.31 o 
  -8   1   6        0.76       40.65     70.53 o 
  -7   1   6      201.05      254.09     52.97 o 
  -6   1   6      438.70      526.66     49.89 o 
  -5   1   6     4551.08     4340.48     56.36 o 
  -4   1   6     1432.48     1619.71    120.73 o 
  -3   1   6     5833.45     5531.17     26.18 o 
  -2   1   6      525.53      992.65    115.50 o 
  -1   1   6     8440.16     7863.57      3.39 o 
   0   1   6      726.96     1092.46     50.42 o 
   1   1   6      460.44      511.53     52.49 o 
   2   1   6      895.25      871.51     20.64 o 
   3   1   6      669.06      676.34     24.49 o 
   4   1   6      291.57      389.72     55.62 o 
   5   1   6      410.84      428.44     48.62 o 
   6   1   6       66.58      119.28     35.85 o 
   7   1   6      633.79      596.27     10.16 o 
   8   1   6       23.56       33.35     18.55 o 
   9   1   6       20.23       21.26      7.70 o 
 -12   2   6       15.16       33.57     26.49 o 
 -11   2   6      130.58      194.65     33.26 o 
 -10   2   6      529.91      514.65     35.73 o 
  -9   2   6     1372.43     1373.32     26.18 o 
  -8   2   6      641.92      695.75     88.39 o 
  -7   2   6      586.27      653.55     67.76 o 
  -6   2   6     1292.37     1355.46     40.65 o 
  -5   2   6      317.71      408.70     89.93 o 
  -4   2   6       88.12       86.54     30.49 o 
  -3   2   6      609.31      570.39      3.70 o 
  -2   2   6      210.12      266.41     88.70 o 
  -1   2   6     1249.18     1531.32    114.57 o 
   0   2   6     3065.47     3137.79     58.52 o 
   1   2   6       69.82      111.60     60.37 o 
   2   2   6       28.42       32.54     24.82 o 
   3   2   6        1.02       14.77     28.02 o 
   4   2   6       10.81       32.63     40.74 o 
   5   2   6      345.44      354.19     22.51 o 
   6   2   6      241.00      239.57     17.79 o 
   7   2   6       84.99       78.19     35.36 o 
   8   2   6      197.35      271.95     62.52 o 
   9   2   6       30.72       56.62     79.84 o 
 -12   3   6       96.10      245.47     99.17 o 
 -11   3   6        9.27       36.03     42.19 o 
 -10   3   6       35.38       56.98     55.44 o 
  -9   3   6      707.86      671.11     16.02 o 
  -8   3   6      560.38      575.94     47.43 o 
  -7   3   6      579.55      548.84     55.44 o 
  -6   3   6      657.75      626.76     32.95 o 
  -5   3   6     2122.83     2077.38      6.78 o 
  -4   3   6     1423.02     1515.63     32.95 o 
  -3   3   6      137.61      146.73     15.55 o 
  -2   3   6        7.37       28.06     26.16 o 
  -1   3   6     4471.85     4152.86     50.51 o 
   0   3   6       35.19       61.87     63.21 o 
   1   3   6       79.83      171.55     39.42 o 
   2   3   6       27.30       92.48     35.34 o 
   3   3   6      333.15      394.15     38.50 o 
   4   3   6      930.13      982.64     82.67 o 
   5   3   6       22.37       34.16     21.43 o 
   6   3   6      143.58      149.76     66.99 o 
   7   3   6      251.30      306.50     80.54 o 
   8   3   6      146.95      145.90     28.80 o 
   9   3   6       71.39       98.33     38.15 o 
 -12   4   6      185.84      200.19     39.42 o 
 -11   4   6        3.68        8.93     58.52 o 
 -10   4   6       16.01       21.56     38.19 o 
  -9   4   6       92.15      120.42    117.96 o 
  -8   4   6      355.00      415.78     86.54 o 
  -7   4   6      478.14      512.49     25.87 o 
  -6   4   6     2826.02     2574.66     46.99 o 
  -5   4   6     1223.53     1452.32     46.99 o 
  -4   4   6     3405.83     3243.49     39.88 o 
  -3   4   6       14.17       15.26      4.92 o 
  -2   4   6     1234.26     1181.98     70.22 o 
  -1   4   6      755.76      714.82     59.56 o 
   0   4   6      659.55      615.30     57.88 o 
   1   4   6      350.26      410.18     64.45 o 
   2   4   6      142.55      220.53     44.67 o 
   3   4   6       80.03       83.16    115.50 o 
   4   4   6      576.57      741.26     81.31 o 
   5   4   6      214.95      217.36     15.55 o 
   6   4   6       36.23       56.19     21.69 o 
   7   4   6      349.15      354.50     13.53 o 
   8   4   6      255.06      236.25     45.74 o 
 -12   5   6        0.07        6.78     36.03 o 
 -11   5   6        0.85        5.85     30.49 o 
 -10   5   6      531.81      518.96     65.29 o 
  -9   5   6      237.62      299.36     73.61 o 
  -8   5   6      656.63      737.63    117.96 o 
  -7   5   6       14.49       27.27     33.58 o 
  -6   5   6      792.35      984.49    196.65 o 
  -5   5   6     1928.95     1909.73     24.84 o 
  -4   5   6     2900.53     2911.63     50.20 o 
  -3   5   6     2594.47     2435.16     49.43 o 
  -2   5   6     2760.77     2643.72     69.66 o 
  -1   5   6     1044.80     1144.06    233.15 o 
   0   5   6       28.49       62.79     59.63 o 
   1   5   6        0.39       19.43     37.47 o 
   2   5   6        2.85       16.06     51.83 o 
   3   5   6      448.08      453.98     45.58 o 
   4   5   6      252.79      252.86     69.91 o 
   5   5   6      334.82      322.77     47.43 o 
   6   5   6       29.94       21.87     10.16 o 
   7   5   6       49.67       66.53     74.23 o 
 -11   6   6      145.87      230.38     65.60 o 
 -10   6   6      714.06      725.93     58.83 o 
  -9   6   6      181.37      231.30     41.89 o 
  -8   6   6      121.22      113.82     14.90 o 
  -7   6   6       88.13       90.28     16.48 o 
  -6   6   6      210.43      264.26     60.37 o 
  -5   6   6      215.34      233.42     49.55 o 
  -4   6   6     5842.69     5312.17    145.68 o 
  -3   6   6     1326.16     1278.11     22.27 o 
  -2   6   6     3490.64     3280.53     30.27 o 
  -1   6   6     2366.09     2142.20     37.35 o 
   0   6   6     1049.55     1141.85     54.21 o 
   1   6   6      221.67      328.06     62.86 o 
   2   6   6       41.45       43.48     19.88 o 
   3   6   6       37.85       60.98     47.43 o 
   4   6   6      274.04      383.14    104.41 o 
   5   6   6       79.49      103.79     59.44 o 
   6   6   6       61.79      101.64    110.26 o 
   7   6   6       81.36       71.45     71.76 o 
 -11   7   6       52.03       67.14     84.39 o 
 -10   7   6      930.30      858.98     91.78 o 
  -9   7   6      892.66      998.04    210.66 o 
  -8   7   6       24.11       50.56     22.91 o 
  -7   7   6       24.43       65.65     48.83 o 
  -6   7   6      780.57      769.71     40.50 o 
  -5   7   6      568.94      564.26     26.95 o 
  -4   7   6     2442.13     2268.69     65.06 o 
  -3   7   6      224.46      246.33     36.94 o 
  -2   7   6       19.14       42.89     80.29 o 
  -1   7   6     2003.26     1994.86     36.65 o 
   0   7   6      180.55      276.20     36.69 o 
   1   7   6      492.86      477.97     48.20 o 
   2   7   6       23.71       22.24      2.93 o 
   3   7   6      143.11      215.90     79.46 o 
   4   7   6       22.14       69.61    109.34 o 
   5   7   6       21.39       31.41     99.79 o 
   6   7   6      185.12      183.87     34.49 o 
 -10   8   6      347.13      343.01     37.21 o 
  -9   8   6      559.16      562.41     59.02 o 
  -8   8   6       23.97       75.90     25.87 o 
  -7   8   6      441.98      421.41     17.89 o 
  -6   8   6      294.16      392.05     80.15 o 
  -5   8   6      836.56      894.14     92.70 o 
  -4   8   6      576.78      692.87    112.26 o 
  -3   8   6        0.28        6.39     46.61 o 
  -2   8   6       69.97       93.86     44.07 o 
  -1   8   6     1047.58     1099.13     47.89 o 
   0   8   6      336.08      383.94     60.78 o 
   1   8   6       22.09       49.83     70.70 o 
   2   8   6       14.92       48.35     57.90 o 
   3   8   6       82.34      185.10     53.59 o 
   4   8   6       11.79       24.02     12.01 o 
   5   8   6        9.14       47.74     66.53 o 
 -10   9   6        2.47       45.61     54.58 o 
  -9   9   6      300.82      365.38     37.33 o 
  -8   9   6       11.13       24.78     12.58 o 
  -7   9   6      257.67      263.59     64.60 o 
  -6   9   6      811.55      745.74    177.09 o 
  -5   9   6      766.19      762.34    155.84 o 
  -4   9   6      133.53      169.78     17.63 o 
  -3   9   6      428.50      445.61     29.41 o 
  -2   9   6       31.75       63.23     33.77 o 
  -1   9   6       74.97      132.72     54.05 o 
   0   9   6      150.44      145.35     23.43 o 
   1   9   6       90.25      127.22     17.12 o 
   2   9   6       82.49       86.24     43.43 o 
   3   9   6      683.33      721.62     85.00 o 
   4   9   6      197.89      259.63     58.52 o 
  -9  10   6       18.66       31.00     50.97 o 
  -8  10   6       14.05       19.94     13.24 o 
  -7  10   6        1.02       16.61     23.85 o 
  -6  10   6      371.19      426.74     43.62 o 
  -5  10   6     1086.41     1059.65    112.72 o 
  -4  10   6      665.56      606.92     32.94 o 
  -3  10   6        0.66        5.04      4.00 o 
  -2  10   6      322.07      332.09     35.94 o 
  -1  10   6      395.28      384.82     59.97 o 
   0  10   6      503.67      534.50     66.21 o 
   1  10   6        2.56        4.44      7.24 o 
   2  10   6        1.86       13.24     23.41 o 
  -7  11   6       37.35       62.12     23.55 o 
  -6  11   6      102.90      171.87     35.70 o 
  -5  11   6      352.64      368.46     24.64 o 
  -4  11   6     1198.98     1186.02     54.51 o 
  -3  11   6        6.33       17.61     29.45 o 
  -2  11   6      272.76      264.57     21.61 o 
  -1  11   6      354.91      354.01     27.56 o 
   0  11   6      309.50      282.20     34.24 o 
  -4  12   6      217.38      226.66     41.89 o 
   1 -16   7      175.29      183.87     54.51 o 
   2 -16   7       85.34      133.98     58.83 o 
   3 -16   7       64.18      110.57    103.48 o 
  -2 -15   7      496.28      476.77     78.54 o 
  -1 -15   7       11.03       34.80    103.18 o 
   0 -15   7      123.59      185.72     48.66 o 
   1 -15   7       13.72       18.48     25.26 o 
   2 -15   7        2.95       25.56     75.15 o 
   3 -15   7      230.20      208.51     73.30 o 
   4 -15   7      100.27      131.20     62.21 o 
   5 -15   7      762.90      738.25     83.46 o 
   6 -15   7      425.00      541.44    105.33 o 
  -4 -14   7        2.46      111.80     41.89 o 
  -3 -14   7      371.74      353.57    110.88 o 
  -2 -14   7      500.78      415.78      0.62 o 
  -1 -14   7        3.53       40.35     54.21 o 
   0 -14   7      251.08      281.19     13.55 o 
   1 -14   7       35.59       40.65      8.62 o 
   2 -14   7        0.39        0.00    101.94 o 
   3 -14   7        0.34        7.70     25.56 o 
   4 -14   7       32.02       53.59     46.51 o 
   5 -14   7      290.73      326.47     93.32 o 
   6 -14   7      612.60      522.35     75.46 o 
   7 -14   7      225.59      266.62     54.99 o 
  -4 -13   7        7.79       91.16     85.00 o 
  -3 -13   7       44.62       56.36     62.83 o 
  -2 -13   7       92.08      194.34     50.82 o 
  -1 -13   7       21.04      110.57     39.42 o 
   0 -13   7       64.33      117.65     14.17 o 
   1 -13   7      207.37      346.18    106.87 o 
   2 -13   7      505.25      461.37     10.47 o 
   3 -13   7       76.66      113.03     59.13 o 
   4 -13   7      187.77      258.09    105.33 o 
   5 -13   7       67.66       50.66     36.80 o 
   6 -13   7      465.79      475.69     41.55 o 
   7 -13   7      730.86      662.86     44.63 o 
   8 -13   7        0.88       42.19    100.10 o 
  -4 -12   7      371.08      443.20     92.09 o 
  -3 -12   7      194.51      294.75    123.20 o 
  -2 -12   7      599.82      522.04    101.02 o 
  -1 -12   7        2.61        5.85    113.34 o 
   0 -12   7      378.15      383.75     24.02 o 
   1 -12   7        7.44       52.67     95.48 o 
   2 -12   7     1559.86     1538.71    119.81 o 
   3 -12   7      178.20      218.36     60.67 o 
   4 -12   7      175.25      291.36    115.80 o 
   5 -12   7        5.43       18.30     25.01 o 
   6 -12   7       13.12       49.29     35.96 o 
   7 -12   7        8.84       64.90     18.81 o 
   8 -12   7       15.78       64.99    105.95 o 
   9 -12   7        1.03        7.70     71.15 o 
  -8 -11   7       47.12       59.13    108.72 o 
  -7 -11   7        0.77        0.00     12.63 o 
  -6 -11   7      413.38      404.70     37.27 o 
  -5 -11   7      346.15      422.25     59.44 o 
  -4 -11   7     1812.27     1889.51    117.34 o 
  -3 -11   7      446.57      498.33     58.52 o 
  -2 -11   7       34.12       38.19     84.08 o 
  -1 -11   7       89.26       94.55     53.59 o 
   0 -11   7     1683.09     1797.42     51.74 o 
   1 -11   7      159.19      184.79     19.40 o 
   2 -11   7     1055.56     1046.55     84.08 o 
   3 -11   7      429.38      451.51     55.44 o 
   4 -11   7      965.22      953.22     31.72 o 
   5 -11   7      296.26      249.05     67.45 o 
   6 -11   7        6.59       16.88     22.02 o 
   7 -11   7        9.94       12.63     73.92 o 
   8 -11   7        2.97       20.94     64.06 o 
   9 -11   7       29.39       49.89    107.18 o 
  -8 -10   7       61.35       64.06      6.47 o 
  -7 -10   7       28.35       60.06     56.36 o 
  -6 -10   7       34.06       45.58     46.81 o 
  -5 -10   7       86.21      126.89     42.50 o 
  -4 -10   7       19.41       54.14     45.99 o 
  -3 -10   7      392.93      405.93     93.01 o 
  -2 -10   7      152.75      282.12    118.27 o 
  -1 -10   7      324.86      328.62    106.87 o 
   0 -10   7       34.43       63.75     44.04 o 
   1 -10   7       53.88       51.74     53.28 o 
   2 -10   7      554.36      615.67     61.91 o 
   3 -10   7      118.41      296.90    107.80 o 
   4 -10   7      894.57     1012.05     39.42 o 
   5 -10   7     2219.84     2097.22     66.72 o 
   6 -10   7      750.51      973.03     99.02 o 
   7 -10   7      235.77      301.83    103.79 o 
   8 -10   7       34.60       55.75     91.47 o 
   9 -10   7       53.89       53.90      5.54 o 
  10 -10   7       12.73        9.24     29.87 o 
  -9  -9   7        1.14       52.36    110.26 o 
  -8  -9   7      338.28      411.47    114.57 o 
  -7  -9   7      254.37      423.48    120.12 o 
  -6  -9   7       62.57       85.31     72.07 o 
  -5  -9   7      114.55      153.66     27.24 o 
  -4  -9   7      574.35      727.86    133.67 o 
  -3  -9   7      709.63      795.74     26.18 o 
  -2  -9   7      146.28      214.34     41.55 o 
  -1  -9   7      240.56      326.78     87.47 o 
   0  -9   7     1030.78     1298.17     70.22 o 
   1  -9   7      570.41      640.62     84.08 o 
   2  -9   7       10.08       26.49     18.48 o 
   3  -9   7     1153.54     1174.05      4.93 o 
   4  -9   7      192.24      263.33     64.68 o 
   5  -9   7      945.34      971.96     71.15 o 
   6  -9   7      438.51      408.18     24.64 o 
   7  -9   7      982.41      890.70     48.66 o 
   8  -9   7       27.85       48.97     44.97 o 
   9  -9   7       58.10       50.82     91.78 o 
  10  -9   7       23.89       56.36     69.61 o 
 -10  -8   7        0.38        0.00      7.39 o 
  -9  -8   7       10.76       23.10     52.97 o 
  -8  -8   7       15.15       18.79     89.01 o 
  -7  -8   7      987.69      859.90      9.86 o 
  -6  -8   7      713.09      737.12     37.27 o 
  -5  -8   7       84.37      103.90     40.19 o 
  -4  -8   7       61.75       65.08     10.05 o 
  -3  -8   7      854.86      905.21     43.26 o 
  -2  -8   7       54.44      174.40     39.99 o 
  -1  -8   7      127.46      136.89     54.74 o 
   0  -8   7      213.71      251.63     19.10 o 
   1  -8   7     7829.09     6953.77     79.15 o 
   2  -8   7     5060.02     5087.97    119.19 o 
   3  -8   7      104.52      108.72      3.70 o 
   4  -8   7       19.39      102.25     97.32 o 
   5  -8   7      580.48      856.97    202.19 o 
   6  -8   7      381.12      348.48     25.41 o 
   7  -8   7      826.12      691.13      0.62 o 
   8  -8   7       95.91      152.15     19.40 o 
   9  -8   7      103.54      100.71     39.73 o 
  10  -8   7      108.92      105.95    119.50 o 
 -10  -7   7       15.06       28.95     37.57 o 
  -9  -7   7        0.49       35.73     48.97 o 
  -8  -7   7       11.67       15.40     20.94 o 
  -7  -7   7      303.64      385.29     59.75 o 
  -6  -7   7     3783.80     3651.78     39.95 o 
  -5  -7   7      402.54      387.44     34.34 o 
  -4  -7   7      447.90      507.82     39.69 o 
  -3  -7   7       31.86       37.23     18.27 o 
  -2  -7   7      244.28      277.24     44.54 o 
  -1  -7   7        1.90        9.70     23.56 o 
   0  -7   7        8.83       39.48     70.29 o 
   1  -7   7     1065.71     1271.99     78.85 o 
   2  -7   7     2915.67     3023.22     71.15 o 
   3  -7   7      235.91      296.29     55.44 o 
   4  -7   7     1274.00     1371.17     71.76 o 
   5  -7   7       44.25       65.64     17.05 o 
   6  -7   7        1.83       12.32     11.09 o 
   7  -7   7       49.51       75.77     53.28 o 
   8  -7   7      232.50      295.98     35.73 o 
   9  -7   7       24.20       31.41     60.98 o 
  10  -7   7       73.55       73.92     36.96 o 
 -11  -6   7      210.99      225.76     12.94 o 
 -10  -6   7        6.54       16.94     78.85 o 
  -9  -6   7        2.61       25.26     48.66 o 
  -8  -6   7       29.80       69.30    114.88 o 
  -7  -6   7     1397.88     1476.19     24.33 o 
  -6  -6   7      618.12      604.62     46.51 o 
  -5  -6   7      341.73      295.08     34.19 o 
  -4  -6   7     1110.53     1251.42     56.82 o 
  -3  -6   7     4326.06     4319.62     67.70 o 
  -2  -6   7      256.21      379.39     53.25 o 
  -1  -6   7      323.28      374.04     41.27 o 
   0  -6   7      135.40      194.48     81.96 o 
   1  -6   7     1223.03     1501.14     72.69 o 
   2  -6   7     2384.19     2254.78     17.86 o 
   3  -6   7      620.39      801.39     28.64 o 
   4  -6   7      923.47      875.00      6.78 o 
   5  -6   7      525.96      593.93     67.45 o 
   6  -6   7      281.63      404.39    106.56 o 
   7  -6   7        1.69       18.79     27.41 o 
   8  -6   7      104.66       95.78      4.93 o 
   9  -6   7       48.61       72.69    107.80 o 
  10  -6   7      140.70      131.20     94.86 o 
 -11  -5   7       32.07       38.81     92.09 o 
 -10  -5   7      240.19      336.32     56.98 o 
  -9  -5   7       23.00       19.71     92.09 o 
  -8  -5   7      513.01      605.20    121.04 o 
  -7  -5   7       38.27      112.72     57.29 o 
  -6  -5   7      172.02      173.35     41.12 o 
  -5  -5   7        1.69       22.52     24.59 o 
  -4  -5   7     2757.57     2809.95     56.06 o 
  -3  -5   7       11.97       31.84     70.19 o 
  -2  -5   7      693.38      698.14     21.59 o 
  -1  -5   7     2895.58     2708.25     50.97 o 
   0  -5   7      507.97      572.88     39.93 o 
   1  -5   7     1693.36     1659.07     47.50 o 
   2  -5   7     9532.51     9504.07    188.34 o 
   3  -5   7       11.19       17.60     30.26 o 
   4  -5   7     1546.70     1628.64     44.04 o 
   5  -5   7     2114.91     2029.50    123.66 o 
   6  -5   7     2768.61     2803.62     99.48 o 
   7  -5   7      348.88      410.86     79.46 o 
   8  -5   7      118.41      128.74     56.98 o 
   9  -5   7       10.68        8.62     46.20 o 
  10  -5   7       18.24       18.48     45.89 o 
 -11  -4   7      241.65      239.31     12.94 o 
 -10  -4   7       21.34       40.96     25.87 o 
  -9  -4   7       22.34       24.33     35.73 o 
  -8  -4   7      447.92      447.20     17.25 o 
  -7  -4   7     1684.27     1686.30     86.24 o 
  -6  -4   7      193.65      216.74     51.69 o 
  -5  -4   7       68.25      100.59     64.76 o 
  -4  -4   7     1871.80     2155.40     77.83 o 
  -3  -4   7      333.24      294.28     44.81 o 
  -2  -4   7      631.44      958.52     47.51 o 
  -1  -4   7       17.35       95.47     33.35 o 
   0  -4   7       85.83       94.55     25.81 o 
   1  -4   7     1232.65     1474.65    142.14 o 
   2  -4   7     5468.45     5006.25     32.84 o 
   3  -4   7     1411.22     1271.20    210.97 o 
   4  -4   7     1100.85     1246.32     78.96 o 
   5  -4   7     1661.74     1607.23     34.01 o 
   6  -4   7     1708.70     1778.33     64.06 o 
   7  -4   7      734.15      688.97    105.33 o 
   8  -4   7        0.78       13.24      8.62 o 
   9  -4   7      101.45      106.26     32.95 o 
  10  -4   7       61.47       83.16     64.06 o 
 -12  -3   7       30.80       25.87     40.65 o 
 -11  -3   7      224.27      271.34     37.27 o 
 -10  -3   7      131.28      125.97     72.69 o 
  -9  -3   7      145.10      144.75     36.96 o 
  -8  -3   7      324.35      320.00     16.63 o 
  -7  -3   7       63.77      109.72     49.15 o 
  -6  -3   7     2564.47     2331.78     33.88 o 
  -5  -3   7       65.69       86.54     11.09 o 
  -4  -3   7      198.94      252.86     17.86 o 
  -3  -3   7      291.17      299.36     14.48 o 
  -2  -3   7      507.13      559.00     40.65 o 
  -1  -3   7       59.63       68.37     27.10 o 
   0  -3   7     6365.77     6335.33     97.94 o 
   1  -3   7     4286.32     4149.84     63.75 o 
   2  -3   7     5501.83     5285.65     29.66 o 
   3  -3   7      232.14      291.94     39.04 o 
   4  -3   7      338.39      292.71     21.17 o 
   5  -3   7       90.48      104.09     31.29 o 
   6  -3   7      307.72      334.08     21.87 o 
   7  -3   7      307.89      340.10     61.94 o 
   8  -3   7       48.08       47.12     40.65 o 
   9  -3   7       35.05       30.49     10.16 o 
  10  -3   7       16.33       51.13     98.56 o 
 -12  -2   7       22.18       44.66     85.62 o 
 -11  -2   7      269.52      320.31     41.27 o 
 -10  -2   7      107.75      100.40     50.20 o 
  -9  -2   7       20.17       28.64     44.66 o 
  -8  -2   7       31.54       60.67     46.20 o 
  -7  -2   7     2590.42     2490.09     77.61 o 
  -6  -2   7     1300.15     1452.17     84.70 o 
  -5  -2   7      956.39     1209.47     62.52 o 
  -4  -2   7       20.85      114.57    106.87 o 
  -3  -2   7     4034.47     3890.20     46.20 o 
  -2  -2   7      657.40      639.69     27.72 o 
  -1  -2   7      149.06      176.48     12.32 o 
   0  -2   7     3784.16     3672.76     46.51 o 
   1  -2   7     1026.36      922.12      8.01 o 
   2  -2   7     1135.60     1056.09      3.39 o 
   3  -2   7        3.56       17.25    104.41 o 
   4  -2   7       53.44       60.84     11.72 o 
   5  -2   7      474.62      450.43     25.65 o 
   6  -2   7       15.27       46.59     53.51 o 
   7  -2   7      100.28      106.43     46.38 o 
   8  -2   7       11.87       33.03     43.57 o 
   9  -2   7       67.91       78.80     49.01 o 
  10  -2   7        1.61        4.31     97.63 o 
 -12  -1   7      196.32      262.10     43.43 o 
 -11  -1   7      146.45      172.17    119.50 o 
 -10  -1   7       37.30       61.91     18.79 o 
  -9  -1   7      246.95      225.76     33.26 o 
  -8  -1   7      425.72      510.34     65.91 o 
  -7  -1   7     4789.76     4729.47     85.31 o 
  -6  -1   7       20.80       53.90     85.62 o 
  -5  -1   7        5.17       40.04     60.98 o 
  -4  -1   7     1444.43     1703.48    105.33 o 
  -3  -1   7     2560.40     2351.49     12.32 o 
  -2  -1   7    11650.54    11537.87    119.50 o 
  -1  -1   7       98.35      107.18      4.93 o 
   0  -1   7      260.51      334.48    120.12 o 
   1  -1   7    11983.12    11447.94     70.84 o 
   2  -1   7     2216.21     2039.50      5.54 o 
   3  -1   7      481.47      542.80     41.31 o 
   4  -1   7        3.49        8.77     10.63 o 
   5  -1   7      963.26     1023.59     75.15 o 
   6  -1   7      238.93      248.09     66.68 o 
   7  -1   7      320.43      323.75     25.89 o 
   8  -1   7       17.77       25.55     19.79 o 
   9  -1   7       40.78       62.03     32.39 o 
  10  -1   7       12.69       15.89     25.05 o 
 -12   0   7      238.40      219.29      1.85 o 
 -11   0   7      238.03      362.19     98.56 o 
 -10   0   7      200.96      244.23     90.86 o 
  -9   0   7      310.29      313.84     21.25 o 
  -8   0   7       48.21      168.47    119.19 o 
  -7   0   7       60.56       83.77     64.06 o 
  -6   0   7      903.13      868.22     12.32 o 
  -5   0   7       66.50      110.88     17.86 o 
  -4   0   7       51.11      119.19     67.76 o 
  -3   0   7    10426.26    10344.72     42.50 o 
  -2   0   7     4225.00     4050.97     47.43 o 
  -1   0   7        1.93        8.02     15.23 o 
   0   0   7      415.02      478.92     93.63 o 
   1   0   7       58.48      142.91     92.70 o 
   2   0   7     2175.94     2138.06     64.68 o 
   3   0   7       41.77       43.26     12.32 o 
   4   0   7      308.11      346.90     43.69 o 
   5   0   7     2170.81     2024.00     44.04 o 
   6   0   7     1382.08     1274.77      4.93 o 
   7   0   7       12.10       23.54     66.86 o 
   8   0   7       24.68       54.80     71.45 o 
   9   0   7        0.18        0.04      3.05 o 
 -12   1   7       92.04      153.07     43.73 o 
 -11   1   7      652.31      592.88     89.32 o 
 -10   1   7       78.37      179.56     99.79 o 
  -9   1   7      540.52      501.10     33.88 o 
  -8   1   7     1385.85     1402.58     33.57 o 
  -7   1   7      560.52      547.30     95.48 o 
  -6   1   7      558.90      574.71     78.85 o 
  -5   1   7      491.66      540.83     59.44 o 
  -4   1   7        4.94       34.49     59.13 o 
  -3   1   7     7193.63     7806.28     75.46 o 
  -2   1   7      382.25      393.30     46.81 o 
  -1   1   7      250.90      299.67     85.00 o 
   0   1   7     1271.39     1175.19     86.08 o 
   1   1   7      425.84      447.53     19.49 o 
   2   1   7       11.73       89.82     57.75 o 
   3   1   7      540.77      551.00     32.49 o 
   4   1   7       33.64       57.92     50.44 o 
   5   1   7     1283.63     1294.37     20.02 o 
   6   1   7     1515.65     1644.97     55.44 o 
   7   1   7       66.33      103.84      7.36 o 
   8   1   7       49.68       65.66     26.74 o 
   9   1   7        6.28       39.42     52.36 o 
 -12   2   7        7.03       19.10     11.70 o 
 -11   2   7      128.40      136.13     57.29 o 
 -10   2   7      879.94      779.21      0.31 o 
  -9   2   7       48.41       46.20      3.08 o 
  -8   2   7     1819.85     2115.57     97.94 o 
  -7   2   7     1028.72     1237.50     48.35 o 
  -6   2   7      929.09     1009.28     42.19 o 
  -5   2   7      240.47      268.57     23.41 o 
  -4   2   7        4.36       26.18     14.17 o 
  -3   2   7     1638.38     2023.18    116.42 o 
  -2   2   7     3032.28     3042.31     40.65 o 
  -1   2   7      197.59      252.55     29.26 o 
   0   2   7     3627.12     3525.55     43.12 o 
   1   2   7        9.21       45.72     48.63 o 
   2   2   7     1178.03     1061.40    180.52 o 
   3   2   7      276.45      287.76     23.77 o 
   4   2   7      149.05      151.41     33.22 o 
   5   2   7       31.77       63.25     73.89 o 
   7   2   7        7.45       28.07     43.61 o 
   8   2   7        0.69        2.59     17.35 o 
 -12   3   7       45.62      192.80    121.96 o 
 -11   3   7       78.53       86.54     88.39 o 
 -10   3   7       36.43       28.64     56.05 o 
  -9   3   7       97.29      109.95     46.81 o 
  -8   3   7      100.52      182.02     52.97 o 
  -7   3   7      732.40     1046.55     78.85 o 
  -6   3   7       96.60       97.02     99.17 o 
  -5   3   7      403.96      502.02     78.85 o 
  -4   3   7      324.94      383.14    117.34 o 
  -3   3   7      103.59      117.96     13.55 o 
  -2   3   7      182.81      249.16     52.36 o 
  -1   3   7      599.30      614.44     30.80 o 
   0   3   7     2979.93     3071.26    106.56 o 
   1   3   7     2300.84     2339.17     31.41 o 
   2   3   7      530.08      617.66     35.73 o 
   3   3   7      265.68      366.83     45.52 o 
   4   3   7      128.53      161.87     52.26 o 
   5   3   7      176.71      172.04     57.90 o 
   6   3   7        0.38       23.15     41.69 o 
   7   3   7       35.45       38.92     15.02 o 
   8   3   7        2.34        6.79     16.94 o 
 -12   4   7      181.41      240.23     67.76 o 
 -11   4   7      295.75      272.26      4.62 o 
 -10   4   7        0.11        1.54     80.39 o 
  -9   4   7      108.87      128.74    113.65 o 
  -8   4   7      259.51      348.95     96.09 o 
  -7   4   7      231.24      223.60      9.24 o 
  -6   4   7     1219.13     1424.14     81.31 o 
  -5   4   7       89.13      145.41     32.72 o 
  -4   4   7     1673.85     1745.72     56.79 o 
  -3   4   7     3543.81     3506.80     81.85 o 
  -2   4   7     1762.42     1767.09     90.12 o 
  -1   4   7       92.46      194.85     56.09 o 
   0   4   7     1663.76     1600.99     51.56 o 
   1   4   7     1995.80     2152.22     86.85 o 
   2   4   7      664.25      686.51     85.31 o 
   3   4   7      296.60      332.01     34.49 o 
   4   4   7      345.24      378.21     38.50 o 
   5   4   7      446.48      399.26     23.46 o 
   6   4   7       93.89       99.85     63.13 o 
   7   4   7       49.57       43.03     19.25 o 
 -11   5   7      427.33      461.06     54.21 o 
 -10   5   7       27.22       64.37    107.18 o 
  -9   5   7       14.94       16.32     36.96 o 
  -8   5   7       31.85       40.96     86.54 o 
  -7   5   7       72.42       90.24     39.73 o 
  -6   5   7        0.68       12.08     36.42 o 
  -5   5   7       15.68       23.06     14.01 o 
  -4   5   7      486.32      522.45     28.98 o 
  -3   5   7    12649.97    11683.97     65.57 o 
  -2   5   7     1339.20     1435.25     44.47 o 
  -1   5   7       95.16      130.16     24.64 o 
   0   5   7        1.73        7.70     50.04 o 
   1   5   7       41.77       47.56     54.59 o 
   2   5   7      297.71      389.30     84.08 o 
   3   5   7      427.48      527.58     88.08 o 
   4   5   7        4.79        6.78     54.82 o 
   6   5   7      220.39      339.10    119.81 o 
   7   5   7        0.70       40.96     65.29 o 
 -11   6   7       98.44      107.80     51.13 o 
 -10   6   7      158.65      265.49     58.21 o 
  -9   6   7      469.12      506.33     32.65 o 
  -8   6   7      800.13      826.50     71.45 o 
  -7   6   7      202.22      270.35     38.06 o 
  -6   6   7     1084.52     1130.68     40.81 o 
  -5   6   7        0.97        3.35     34.69 o 
  -4   6   7      477.00      552.67     32.55 o 
  -3   6   7     2731.39     2566.19     30.59 o 
  -2   6   7      646.55      723.96     29.26 o 
  -1   6   7     1084.83     1076.92     65.14 o 
   0   6   7       38.37       46.69     45.69 o 
   1   6   7      236.63      318.64     75.92 o 
   2   6   7       47.16       62.43      7.34 o 
   3   6   7      358.24      402.23    104.41 o 
   4   6   7        1.89        2.46     98.25 o 
   5   6   7      323.60      326.47     28.95 o 
   6   6   7      213.81      242.08     37.88 o 
 -11   7   7       62.84       69.91     28.95 o 
 -10   7   7      184.70      181.41     97.94 o 
  -9   7   7       34.77      174.01    116.42 o 
  -8   7   7      490.32      596.03     46.66 o 
  -7   7   7      792.41      833.32     45.58 o 
  -6   7   7      492.48      546.84     27.72 o 
  -5   7   7       12.24       78.43     26.18 o 
  -4   7   7       51.89       56.43     24.85 o 
  -3   7   7       14.56       35.28     80.55 o 
  -2   7   7       24.49       27.10      9.08 o 
  -1   7   7      125.19      183.89     79.94 o 
   0   7   7      243.61      293.54     28.18 o 
   1   7   7      726.31      680.12     38.50 o 
   2   7   7       53.25      202.04    120.12 o 
   3   7   7      122.26      130.59     30.80 o 
   4   7   7       27.89       36.96     91.78 o 
   5   7   7       39.52       50.20     32.95 o 
 -10   8   7       10.31       20.64    108.41 o 
  -9   8   7       20.57       44.42     47.91 o 
  -8   8   7      256.18      301.75     16.71 o 
  -7   8   7      445.77      540.52     82.97 o 
  -6   8   7      710.21      637.25    210.82 o 
  -5   8   7        3.09       25.04      9.09 o 
  -4   8   7       13.25       35.58     15.33 o 
  -3   8   7      217.09      271.68     59.29 o 
  -2   8   7       86.22      142.51     30.48 o 
  -1   8   7       95.28      135.94     38.25 o 
   0   8   7     1035.47     1015.68     56.82 o 
   1   8   7      412.31      437.21     39.29 o 
   2   8   7      138.98      298.13    116.42 o 
   3   8   7       47.16       71.76     60.98 o 
   4   8   7      161.39      261.17     60.06 o 
  -9   9   7        1.74       20.30     29.71 o 
  -8   9   7       13.46       31.01     30.70 o 
  -7   9   7        7.92       34.22     51.23 o 
  -6   9   7       72.07      117.11     21.75 o 
  -5   9   7      222.70      262.74     27.53 o 
  -4   9   7      706.46      627.42     36.96 o 
  -3   9   7       79.29       91.12     24.18 o 
  -2   9   7        0.83        2.58      5.51 o 
  -1   9   7      208.42      349.37     72.82 o 
   0   9   7      225.92      225.83     18.09 o 
   1   9   7      225.28      317.14     73.26 o 
   2   9   7      881.72      784.14     17.86 o 
   3   9   7       43.88       40.04      2.46 o 
  -8  10   7      183.84      192.22     46.66 o 
  -7  10   7      121.04      135.27     39.27 o 
  -6  10   7        2.28       36.74     50.83 o 
  -5  10   7        3.72       17.62     23.64 o 
  -4  10   7      586.38      568.95     43.55 o 
  -3  10   7      759.26      756.53     64.22 o 
  -2  10   7      253.01      263.05     15.82 o 
  -1  10   7       19.71       33.00      6.36 o 
   0  10   7       13.09       17.27     15.59 o 
   1  10   7        0.73       46.20    105.95 o 
  -6  11   7        3.79       92.96     72.08 o 
  -5  11   7       23.73       50.96     41.04 o 
  -4  11   7      308.35      432.96     76.38 o 
  -3  11   7      377.67      383.78     33.41 o 
  -2  11   7       68.00       90.41     70.82 o 
   1 -16   8        1.19      137.05    104.72 o 
   2 -16   8       20.44       33.57     20.94 o 
  -2 -15   8      331.61      387.45     64.06 o 
  -1 -15   8      183.39      247.93     77.61 o 
   0 -15   8      471.02      495.86     53.90 o 
   1 -15   8       73.08       69.30     32.65 o 
   2 -15   8      102.74       94.86     21.87 o 
   3 -15   8        6.73      124.43     91.78 o 
   4 -15   8      285.83      312.61     38.50 o 
   5 -15   8      206.48      276.57     55.44 o 
  -4 -14   8      322.24      393.30     78.54 o 
  -3 -14   8      244.13      360.65    119.81 o 
  -2 -14   8      425.54      394.84     20.64 o 
  -1 -14   8     1050.25      980.02     85.62 o 
   1 -14   8      544.31      502.95     22.18 o 
   2 -14   8      273.32      310.14    121.66 o 
   3 -14   8      382.73      355.11     39.42 o 
   4 -14   8      104.68      240.23     98.56 o 
   5 -14   8       87.88      109.43     38.04 o 
   6 -14   8       10.27       11.63     50.64 o 
   7 -14   8        1.71       22.04     15.69 o 
  -4 -13   8        4.20       10.16     70.22 o 
  -3 -13   8       54.85       48.05    121.96 o 
  -2 -13   8       40.10       31.72     22.79 o 
  -1 -13   8     2293.67     2328.39     49.89 o 
   0 -13   8     1561.28     1698.87     84.70 o 
   1 -13   8     1062.23     1035.46     58.21 o 
   2 -13   8      628.57      656.32    106.26 o 
   3 -13   8     1075.69     1068.72     96.71 o 
   4 -13   8      431.43      526.35    110.26 o 
   5 -13   8       67.38       75.55     27.63 o 
   6 -13   8       17.63       11.27     15.71 o 
   7 -13   8        8.01       16.65     17.10 o 
  -5 -12   8     1046.25     1163.58     64.06 o 
  -4 -12   8       92.96      123.50     16.63 o 
  -3 -12   8      126.37      129.05     61.60 o 
  -2 -12   8      105.14       96.09      4.93 o 
  -1 -12   8     1300.35     1236.88     93.94 o 
   0 -12   8      485.18      521.73     72.69 o 
   1 -12   8      254.20      269.18     12.94 o 
   2 -12   8       12.55       50.20     65.91 o 
   3 -12   8     1535.60     1810.36    120.42 o 
   4 -12   8      971.14      888.24     62.21 o 
   5 -12   8      275.80      279.98     49.49 o 
   6 -12   8       82.15       66.48     47.36 o 
   7 -12   8        4.67        8.01    108.41 o 
   8 -12   8        1.71       20.94     35.11 o 
  -8 -11   8        9.14       17.25     11.40 o 
  -7 -11   8       66.30      104.72     41.89 o 
  -5 -11   8      462.77      483.54     53.28 o 
  -4 -11   8      113.15      108.41      7.39 o 
  -3 -11   8      386.04      392.38     56.98 o 
  -2 -11   8        2.08        1.85     55.13 o 
  -1 -11   8      322.66      445.35    101.33 o 
   0 -11   8       35.05       86.85     28.03 o 
   1 -11   8      381.93      405.31    104.72 o 
   2 -11   8        0.43       31.72     90.55 o 
   3 -11   8     2771.79     2609.28     21.87 o 
   4 -11   8      171.42      161.39      3.08 o 
   5 -11   8        6.47       19.10     29.25 o 
   6 -11   8       35.25       55.07     16.87 o 
   7 -11   8        4.80        4.62      0.92 o 
   8 -11   8        2.73       27.41     33.57 o 
   9 -11   8        7.54       51.74     74.53 o 
  -8 -10   8      136.29      126.89     73.92 o 
  -7 -10   8       30.53       55.75     96.09 o 
  -6 -10   8       91.28      158.00    109.03 o 
  -5 -10   8      308.90      345.97     15.23 o 
  -4 -10   8       36.70       52.67     31.41 o 
  -3 -10   8      897.10     1013.90     35.42 o 
  -2 -10   8       34.87      136.75    119.81 o 
  -1 -10   8     2462.73     2550.45     54.21 o 
   0 -10   8      788.72      989.26     93.01 o 
   1 -10   8       71.12       75.46     21.87 o 
   2 -10   8      308.42      354.19     52.36 o 
   3 -10   8      651.35      947.99    122.89 o 
   4 -10   8      743.87      738.86     80.08 o 
   5 -10   8        6.40        9.01     21.88 o 
   6 -10   8       19.32       14.34     14.06 o 
   7 -10   8        1.61        4.00     30.49 o 
   8 -10   8      247.11      348.64    113.34 o 
   9 -10   8       19.86       24.64     49.28 o 
  -9  -9   8        5.56        6.47     23.41 o 
  -8  -9   8      139.80      214.05     73.30 o 
  -7  -9   8      111.06      117.65     24.95 o 
  -6  -9   8        9.62       24.51     24.40 o 
  -5  -9   8        5.46        7.86     28.80 o 
  -4  -9   8      152.49      163.54     33.32 o 
  -3  -9   8       97.79      122.37     18.02 o 
  -2  -9   8     2674.79     2659.79     77.92 o 
  -1  -9   8     2199.75     2094.94     11.40 o 
   0  -9   8     2864.63     2618.21      9.55 o 
   1  -9   8      215.87      324.00    118.27 o 
   2  -9   8     1194.85     1160.81    105.02 o 
   3  -9   8     1112.85     1267.68     32.03 o 
   4  -9   8      259.35      370.51     80.69 o 
   5  -9   8      245.26      234.97     37.40 o 
   6  -9   8       16.79       18.72     26.20 o 
   7  -9   8       15.64       13.86     33.57 o 
   8  -9   8      279.73      309.53     70.53 o 
   9  -9   8       63.06       53.90    101.02 o 
 -10  -8   8       30.03       28.03     30.49 o 
  -9  -8   8      129.53      131.82     76.38 o 
  -8  -8   8       15.96       17.25     40.65 o 
  -7  -8   8      317.50      427.49    108.41 o 
  -6  -8   8      252.14      236.35     45.43 o 
  -5  -8   8     1295.76     1525.66     70.22 o 
  -4  -8   8      106.28      193.19     30.33 o 
  -3  -8   8       89.79       72.08     21.55 o 
  -2  -8   8        6.91       15.14      7.25 o 
  -1  -8   8     5176.29     4956.46     52.97 o 
   0  -8   8     7873.65     7172.75    117.04 o 
   1  -8   8     1060.76     1188.22     32.95 o 
   2  -8   8      186.54      282.73    101.02 o 
   3  -8   8     2509.17     2417.71     15.40 o 
   4  -8   8      679.25      996.04     59.75 o 
   5  -8   8      187.44      216.55     34.78 o 
   6  -8   8        0.05        0.00     23.72 o 
   7  -8   8       90.07      177.40     57.29 o 
   8  -8   8      280.80      249.78     87.47 o 
   9  -8   8       35.40       34.80     78.85 o 
  10  -8   8       12.72       13.24     47.43 o 
 -10  -7   8       23.57       20.94     34.49 o 
  -9  -7   8       34.85       48.66     81.31 o 
  -8  -7   8       47.91       81.62     93.94 o 
  -7  -7   8       26.34       54.51     97.02 o 
  -6  -7   8     2530.42     2327.32     51.35 o 
  -5  -7   8      723.66      852.04     87.01 o 
  -4  -7   8     1177.19     1120.30    158.31 o 
  -3  -7   8      273.13      384.21     71.97 o 
  -2  -7   8      130.42      148.17     27.54 o 
  -1  -7   8      331.85      370.95     20.72 o 
   0  -7   8     2050.73     2190.11     87.16 o 
   1  -7   8      553.41      557.15     48.05 o 
   2  -7   8      323.92      439.19    103.18 o 
   3  -7   8     1700.36     1794.03     25.26 o 
   4  -7   8     1320.56     1233.49      4.00 o 
   5  -7   8     1350.67     1385.16     22.95 o 
   6  -7   8       13.37       36.65     27.10 o 
   7  -7   8        0.11        1.85    116.11 o 
   8  -7   8       65.23      210.97     78.85 o 
   9  -7   8       16.06       34.19     53.59 o 
  10  -7   8        6.55        4.00     24.95 o 
 -11  -6   8       21.15       54.82    103.18 o 
 -10  -6   8        9.33       11.40      7.70 o 
  -9  -6   8      195.88      230.68     31.11 o 
  -8  -6   8       25.02       64.37     25.56 o 
  -7  -6   8        3.71       14.17     43.12 o 
  -6  -6   8      990.76     1062.50    159.54 o 
  -5  -6   8     3127.91     2840.95     45.12 o 
  -4  -6   8      242.17      323.89     39.80 o 
  -3  -6   8     1905.67     1920.11     68.07 o 
  -2  -6   8      157.61      233.43     48.25 o 
  -1  -6   8     2634.91     2563.26     24.90 o 
   0  -6   8      265.86      335.40     37.89 o 
   1  -6   8      965.32     1000.02     79.51 o 
   2  -6   8       58.29       75.15     40.65 o 
   3  -6   8     2981.05     2874.15     38.19 o 
   4  -6   8      349.73      367.12     47.74 o 
   5  -6   8      144.47      232.07     78.62 o 
   6  -6   8       19.14       14.17     80.69 o 
   7  -6   8       94.14      126.28     24.02 o 
   8  -6   8        0.30        0.00     92.40 o 
   9  -6   8       34.29       87.78    108.41 o 
  10  -6   8        8.14        6.78     80.69 o 
 -11  -5   8        2.40       15.09     79.46 o 
 -10  -5   8      514.80      408.39     69.91 o 
  -9  -5   8      165.42      207.58     63.75 o 
  -8  -5   8      265.45      262.10     16.63 o 
  -7  -5   8       38.74       47.55     34.45 o 
  -6  -5   8      287.64      329.09     33.11 o 
  -5  -5   8      370.77      409.92     48.12 o 
  -4  -5   8      733.61      799.81     76.91 o 
  -3  -5   8      217.18      236.73     57.18 o 
  -2  -5   8     5708.86     5451.49    101.48 o 
  -1  -5   8     2185.62     2111.68    136.44 o 
   0  -5   8      322.78      364.45     35.42 o 
   1  -5   8      364.05      335.85     24.02 o 
   2  -5   8      115.69      106.18     57.78 o 
   3  -5   8       31.88       43.73     24.33 o 
   4  -5   8       52.15       64.99     42.50 o 
   5  -5   8       10.60       38.34     85.23 o 
   6  -5   8       51.38       59.44     97.94 o 
   7  -5   8      311.85      312.30     11.09 o 
   8  -5   8       67.05       82.85     80.69 o 
   9  -5   8        3.58       55.44    108.72 o 
  10  -5   8        0.82       12.01    112.11 o 
 -11  -4   8        0.96        2.16      6.47 o 
 -10  -4   8      241.16      242.08     33.26 o 
  -9  -4   8      999.56      994.80     67.14 o 
  -8  -4   8       89.30      161.39     34.19 o 
  -7  -4   8      138.87      262.96     68.54 o 
  -6  -4   8       82.83      142.60     30.70 o 
  -5  -4   8      937.79      947.46    127.51 o 
  -4  -4   8      187.96      227.07     42.11 o 
  -3  -4   8        0.03       18.53     21.74 o 
  -2  -4   8     4352.51     4038.53    167.55 o 
  -1  -4   8    10378.48     9798.02    360.19 o 
   0  -4   8     3857.69     3634.03     35.58 o 
   1  -4   8      578.88      581.07     27.10 o 
   2  -4   8      503.62      494.08     48.82 o 
   3  -4   8      768.00      727.20     20.33 o 
   4  -4   8      299.12      284.58     81.78 o 
   5  -4   8      672.09      968.93     70.53 o 
   6  -4   8       22.61       53.28     97.32 o 
   7  -4   8      317.40      253.17     45.58 o 
   8  -4   8       25.19       47.43     55.75 o 
   9  -4   8        0.46        0.00     13.55 o 
  10  -4   8       64.95       50.20    106.26 o 
 -11  -3   8        4.04        4.62     55.75 o 
 -10  -3   8        2.70       42.50     67.76 o 
  -9  -3   8      367.40      400.39     95.48 o 
  -8  -3   8       62.57       57.59      4.31 o 
  -7  -3   8      292.42      286.12     12.32 o 
  -6  -3   8     1433.65     1370.55     56.36 o 
  -5  -3   8      243.13      333.24    118.27 o 
  -4  -3   8      669.36      601.19      3.39 o 
  -3  -3   8        0.10       12.01     56.05 o 
  -2  -3   8      125.03      122.58     22.18 o 
  -1  -3   8     7121.95     6735.71     22.18 o 
   0  -3   8     8466.58     7827.84    106.56 o 
   1  -3   8      337.40      330.78     21.87 o 
   2  -3   8     2398.32     2307.03     55.14 o 
   3  -3   8     1704.66     1707.30     68.37 o 
   4  -3   8     2840.84     2916.85     77.63 o 
   5  -3   8       12.25       35.46     57.13 o 
   6  -3   8        3.10       24.45     32.16 o 
   7  -3   8       66.15      101.33     83.77 o 
   8  -3   8       88.16       82.54     22.79 o 
   9  -3   8        7.81        5.85     94.55 o 
  10  -3   8       22.96       16.63     28.33 o 
 -12  -2   8        0.33        3.39    103.18 o 
 -11  -2   8        0.74        2.46     32.03 o 
 -10  -2   8        1.89        0.92     16.02 o 
  -9  -2   8        1.87       54.51    112.42 o 
  -8  -2   8      532.41      612.90    123.20 o 
  -7  -2   8      585.07      614.44     69.30 o 
  -6  -2   8     2295.93     2270.80     20.02 o 
  -5  -2   8     1198.57     1402.89     68.37 o 
  -4  -2   8     1868.05     2116.81     73.92 o 
  -3  -2   8      590.29      923.35     65.29 o 
  -2  -2   8      248.57      275.34     18.79 o 
  -1  -2   8       43.94      184.79    115.80 o 
   0  -2   8     2010.68     2154.38    108.41 o 
   1  -2   8      679.44      636.30     12.32 o 
   2  -2   8       25.86       39.42     27.72 o 
   3  -2   8      507.59      470.30     24.33 o 
   4  -2   8     1691.78     1867.51     54.19 o 
   5  -2   8      238.20      264.29     64.05 o 
   6  -2   8       56.06      134.98     46.63 o 
   7  -2   8       38.41       69.56     43.86 o 
   8  -2   8      166.85      188.27     59.31 o 
   9  -2   8        1.46       22.79     16.02 o 
 -12  -1   8       32.75       42.50     67.14 o 
 -11  -1   8      127.14      193.11     84.39 o 
 -10  -1   8      477.26      465.06     56.67 o 
  -9  -1   8        1.24       16.94     99.17 o 
  -8  -1   8      456.97      458.90     64.99 o 
  -7  -1   8       49.20       57.59     68.99 o 
  -6  -1   8     1738.18     1690.55     19.71 o 
  -5  -1   8     2287.08     2141.44     31.11 o 
  -4  -1   8     1087.68     1092.74     15.40 o 
  -3  -1   8      328.10      318.46     44.04 o 
  -2  -1   8     9082.69     9188.53     37.27 o 
  -1  -1   8       98.01       96.71     12.01 o 
   0  -1   8     1073.66     1012.97     18.48 o 
   1  -1   8      269.89      317.84     19.10 o 
   2  -1   8      130.27      166.31     25.26 o 
   3  -1   8     1130.06     1132.61     56.67 o 
   4  -1   8     1993.21     1916.35     10.26 o 
   5  -1   8      374.27      410.10     39.33 o 
   6  -1   8      228.72      225.23     75.92 o 
   7  -1   8        0.55        9.64     12.63 o 
   8  -1   8       32.87       35.13     28.78 o 
   9  -1   8        0.04        5.04     36.64 o 
 -12   0   8       52.98       42.81     89.01 o 
 -11   0   8       26.27       77.92    110.26 o 
 -10   0   8      309.08      411.78     97.94 o 
  -9   0   8      875.67      888.55     82.54 o 
  -8   0   8       68.77      133.05     39.73 o 
  -7   0   8      622.30      699.44    111.80 o 
  -6   0   8     1110.00     1257.21     43.43 o 
  -5   0   8      488.29      496.79     19.71 o 
  -4   0   8     1902.13     1880.27     18.79 o 
  -3   0   8      420.91      519.27     62.21 o 
  -2   0   8     7354.69     6717.23     19.10 o 
  -1   0   8     2486.76     2308.83    126.58 o 
   0   0   8      115.83      146.09     80.04 o 
   2   0   8        6.63       14.48     40.65 o 
   3   0   8       49.35      176.90     52.98 o 
   4   0   8      226.70      206.58     73.81 o 
   5   0   8      826.03      837.11     84.38 o 
   6   0   8      173.00      190.30     26.49 o 
   7   0   8      157.51      176.38     38.55 o 
   8   0   8        6.92        7.75     15.77 o 
   9   0   8        2.88        2.55     54.21 o 
 -12   1   8       15.18       32.34    117.04 o 
 -11   1   8        0.92       17.25     99.17 o 
 -10   1   8      416.41      453.98     55.44 o 
  -9   1   8     1267.45     1152.19      8.01 o 
  -8   1   8       14.09       21.87     71.15 o 
  -7   1   8       15.73       20.33     20.94 o 
  -6   1   8       61.94       67.76     26.18 o 
  -5   1   8      111.06      132.13     49.59 o 
  -4   1   8      369.85      365.27     32.34 o 
  -3   1   8        1.80       22.79    112.11 o 
  -2   1   8     4612.43     4533.90    114.88 o 
  -1   1   8     6433.15     5867.59     78.38 o 
   0   1   8      725.74      747.17     68.19 o 
   1   1   8        3.37       12.60     46.30 o 
   2   1   8      199.64      243.80     33.75 o 
   3   1   8      548.36      571.90     34.93 o 
   4   1   8      230.85      225.55     19.56 o 
   5   1   8      238.43      296.71     36.77 o 
   6   1   8       39.22       43.09     27.00 o 
   8   1   8        2.96       25.56     23.10 o 
 -12   2   8        0.35        1.23     19.40 o 
 -11   2   8        3.93        3.70     28.95 o 
 -10   2   8      222.01      292.59    105.64 o 
  -9   2   8      191.64      192.49    111.18 o 
  -8   2   8      108.77      155.84     25.26 o 
  -7   2   8      496.22      538.06     91.47 o 
  -6   2   8     1370.74     1458.63     32.03 o 
  -5   2   8     1167.86     1272.92    120.12 o 
  -4   2   8        7.62       22.79     17.56 o 
  -3   2   8        1.94       20.94    118.58 o 
  -2   2   8     1509.15     1936.02    114.57 o 
  -1   2   8     3559.64     3569.28     81.31 o 
   0   2   8     2564.70     2666.57     41.89 o 
   1   2   8       10.68       37.13     58.22 o 
   2   2   8      256.76      306.23     59.79 o 
   3   2   8     1355.76     1252.99     60.06 o 
   4   2   8      320.60      341.11     32.18 o 
   5   2   8        1.75        1.61     27.99 o 
   6   2   8       13.16        8.56     24.03 o 
   7   2   8      133.72      138.44     72.03 o 
   8   2   8        2.16       20.91     47.74 o 
 -12   3   8       16.21       26.18    106.87 o 
 -11   3   8        7.47       40.65     60.06 o 
 -10   3   8        2.63        8.93     45.89 o 
  -9   3   8        4.55       16.32     43.12 o 
  -8   3   8      841.90      862.37    115.80 o 
  -7   3   8       61.35       99.48     95.48 o 
  -6   3   8      810.54      774.90     47.43 o 
  -5   3   8      484.70      613.51    122.27 o 
  -4   3   8       11.49       18.48     43.12 o 
  -3   3   8     1153.48     1136.48     20.33 o 
  -2   3   8        9.44       16.63     43.12 o 
  -1   3   8     1800.36     1897.21     98.86 o 
   0   3   8      525.58      606.12     89.32 o 
   1   3   8       68.84      114.57    122.89 o 
   2   3   8        2.77       32.65     89.62 o 
   3   3   8     1445.84     1358.71    140.60 o 
   4   3   8      404.57      514.44     47.12 o 
   5   3   8       75.23       94.55     36.10 o 
   6   3   8      112.78      116.28     21.39 o 
   7   3   8       39.17       66.16     76.79 o 
 -11   4   8       27.88       35.73     94.24 o 
 -10   4   8      137.75      178.33     13.55 o 
  -9   4   8      250.47      353.57    110.26 o 
  -8   4   8        1.65        4.00     80.39 o 
  -7   4   8      204.60      183.87     21.56 o 
  -6   4   8      464.41      553.76    115.50 o 
  -5   4   8     1226.22     1258.13    121.96 o 
  -4   4   8      417.61      558.69     91.78 o 
  -3   4   8     1155.29     1167.89     34.49 o 
  -2   4   8     3680.89     3489.82     56.98 o 
  -1   4   8      303.69      353.26     56.67 o 
   0   4   8       71.03      157.07     40.35 o 
   1   4   8       59.84      144.45     93.94 o 
   2   4   8       15.96       26.80    109.34 o 
   3   4   8      480.66      483.85     25.87 o 
   4   4   8      884.40      918.11    101.02 o 
   5   4   8        0.38        8.32      6.47 o 
   6   4   8        0.11        3.16     11.08 o 
   7   4   8        1.95        3.93     14.61 o 
 -11   5   8        5.21       26.18     88.08 o 
 -10   5   8      307.05      410.55    102.87 o 
  -9   5   8      853.80      875.92     46.81 o 
  -8   5   8      144.47      117.65     36.34 o 
  -7   5   8      498.22      543.29    118.58 o 
  -6   5   8       66.86       75.15      9.86 o 
  -5   5   8     1090.21     1236.16     57.55 o 
  -4   5   8       11.05       22.79     63.55 o 
  -3   5   8      290.06      253.23     19.96 o 
  -2   5   8     1976.48     1956.78     37.35 o 
  -1   5   8     2012.92     1901.91     63.96 o 
   0   5   8      298.18      403.77     87.78 o 
   1   5   8       82.46      127.51     12.94 o 
   2   5   8       84.55      114.88    122.58 o 
   3   5   8        1.93        1.85      6.47 o 
   4   5   8      362.08      406.24     82.54 o 
   5   5   8       78.34       99.48      8.62 o 
   6   5   8       22.22       22.48      7.70 o 
 -11   6   8      103.58      131.82     59.75 o 
 -10   6   8      228.85      352.95    109.64 o 
  -9   6   8      193.89      213.74     38.81 o 
  -8   6   8      279.10      270.72      9.24 o 
  -7   6   8      287.77      269.18     16.63 o 
  -6   6   8       88.30       85.49     16.08 o 
  -5   6   8       40.89       60.99     41.95 o 
  -4   6   8      700.84      889.22     66.06 o 
  -3   6   8       69.82      107.31     47.57 o 
  -2   6   8      815.14      830.03     41.14 o 
  -1   6   8     1237.41     1456.09     56.98 o 
   0   6   8     1218.76     1333.67     52.42 o 
   1   6   8      186.26      264.56     49.89 o 
   2   6   8      228.04      271.95     26.80 o 
   3   6   8        8.44       24.33     11.70 o 
   4   6   8       75.24      107.18    120.42 o 
   5   6   8        3.13       23.72     29.87 o 
 -10   7   8       77.24      200.50     99.17 o 
  -9   7   8      268.43      277.81     54.21 o 
  -8   7   8       42.54       63.75     65.29 o 
  -7   7   8       90.57      107.07     48.20 o 
  -6   7   8      701.07      693.78     42.81 o 
  -5   7   8      428.23      435.93     38.31 o 
  -4   7   8      731.58      805.04     25.10 o 
  -3   7   8       16.02       51.28     33.42 o 
  -2   7   8      122.71      112.18     40.41 o 
  -1   7   8      607.05      564.10     38.14 o 
   0   7   8      597.43      644.15     68.05 o 
   1   7   8      532.28      573.39     71.08 o 
   2   7   8      408.78      396.38     11.09 o 
   3   7   8      219.38      281.81     77.61 o 
   4   7   8       15.18       59.75    103.18 o 
  -9   8   8       15.32       15.71     58.52 o 
  -8   8   8       31.51      100.92     33.11 o 
  -7   8   8      175.25      187.70     21.22 o 
  -6   8   8     1173.12     1260.43    104.10 o 
  -5   8   8      167.81      158.58     24.49 o 
  -4   8   8        5.42       11.13     17.32 o 
  -3   8   8      140.97      151.67     20.02 o 
  -2   8   8       50.39       67.76     37.11 o 
  -1   8   8       88.04      138.68     17.61 o 
   0   8   8      263.17      237.18     33.88 o 
   1   8   8        4.81       13.38      6.44 o 
   2   8   8      292.68      325.54     49.59 o 
   3   8   8      332.48      405.93     93.01 o 
  -8   9   8       18.36       59.24     48.45 o 
  -7   9   8      151.45      123.71     20.64 o 
  -6   9   8      644.20      560.65     58.67 o 
  -5   9   8      806.50      828.29     84.39 o 
  -4   9   8      122.04       99.83     29.28 o 
  -3   9   8      234.66      223.86     40.04 o 
  -2   9   8      487.72      396.75     51.90 o 
  -1   9   8      471.30      444.76     25.80 o 
   0   9   8       20.96       22.31     17.86 o 
   1   9   8       31.03       77.61    123.20 o 
  -6  10   8       31.83       31.45     22.18 o 
  -5  10   8      336.76      379.04     47.77 o 
  -4  10   8       36.75       55.09     38.20 o 
  -3  10   8       10.85       29.05     44.68 o 
  -2  10   8      435.08      375.07     45.12 o 
  -1  10   8      756.66      804.10     76.93 o 
  -2 -15   9      171.43      202.35     21.87 o 
  -1 -15   9        2.44      127.82     97.94 o 
   0 -15   9        3.47      117.34     90.24 o 
   1 -15   9      853.10      787.22     16.02 o 
   2 -15   9      106.60      192.18     98.56 o 
   3 -15   9      189.40      210.97      6.78 o 
   4 -15   9      100.42      108.41     58.21 o 
   5 -15   9      103.04      113.37     67.91 o 
  -4 -14   9      106.19       97.32     75.15 o 
  -3 -14   9      180.25      208.51     42.81 o 
  -2 -14   9       37.82      136.75     41.89 o 
  -1 -14   9      288.62      253.78     14.78 o 
   0 -14   9      156.72      179.87     60.37 o 
   1 -14   9      303.78      310.76      8.62 o 
   2 -14   9       43.81      214.98    115.80 o 
   3 -14   9        0.66       44.04     93.01 o 
   4 -14   9       17.74       84.70     87.16 o 
   5 -14   9       91.24      125.54     71.61 o 
   6 -14   9       92.60       73.36     23.56 o 
  -5 -13   9      152.79      154.30     69.30 o 
  -4 -13   9      193.95      261.48    101.94 o 
  -3 -13   9      280.95      317.84     67.76 o 
  -2 -13   9      308.05      354.49     78.54 o 
  -1 -13   9      833.81      802.62     21.56 o 
   0 -13   9      205.00      197.73      7.08 o 
   1 -13   9      147.77      230.68     82.54 o 
   2 -13   9      472.63      451.51     10.47 o 
   3 -13   9        0.59       35.11    115.80 o 
   4 -13   9        1.60        0.00    112.11 o 
   5 -13   9       17.08       39.87     14.48 o 
   6 -13   9       55.65      114.59     58.51 o 
   7 -13   9      127.05      148.76     32.03 o 
  -5 -12   9       38.68       48.35     28.03 o 
  -4 -12   9      679.38      766.58    116.73 o 
  -3 -12   9      541.30      521.42     63.75 o 
  -2 -12   9       88.63      129.36    107.49 o 
  -1 -12   9      131.17      232.84     70.53 o 
   0 -12   9      709.55      720.08     45.27 o 
   1 -12   9      102.81       98.25     30.80 o 
   2 -12   9      347.13      312.30     19.71 o 
   3 -12   9        1.23       33.57    105.64 o 
   4 -12   9      235.08      270.72     21.87 o 
   5 -12   9        2.02       44.58     81.78 o 
   6 -12   9        2.08       36.83     56.20 o 
   7 -12   9       14.79        9.24     21.56 o 
   8 -12   9        0.30        0.92     84.39 o 
  -5 -11   9       40.97       36.03     88.08 o 
  -4 -11   9      632.19      579.63     74.84 o 
  -3 -11   9     1098.02     1380.10     91.47 o 
  -2 -11   9      971.90     1316.34     96.40 o 
  -1 -11   9      542.34      500.17      8.62 o 
   0 -11   9       19.12       68.07     96.09 o 
   1 -11   9       52.05      162.62     70.22 o 
   2 -11   9       73.05       97.02     29.57 o 
   3 -11   9       73.84       73.92     97.02 o 
   4 -11   9      945.66      842.35      4.93 o 
   5 -11   9      226.85      192.49     28.95 o 
   6 -11   9      103.31      134.70     17.68 o 
   7 -11   9       22.46       42.50     17.56 o 
   8 -11   9        3.30        4.31     18.17 o 
  -8 -10   9      315.94      383.14     74.23 o 
  -7 -10   9       82.46      101.33     96.09 o 
  -6 -10   9      160.09      146.83     25.64 o 
  -5 -10   9        1.35        0.00     37.88 o 
  -4 -10   9      750.22      722.85     75.15 o 
  -3 -10   9      504.64      757.34     85.62 o 
  -2 -10   9     1148.82     1180.83     17.56 o 
  -1 -10   9      154.29      165.70     60.98 o 
   0 -10   9      185.79      261.79     84.08 o 
   1 -10   9      680.66      664.64     50.20 o 
   2 -10   9       50.90       42.81     42.81 o 
   3 -10   9      470.27      452.74     81.00 o 
   4 -10   9      163.35      194.65     19.71 o 
   5 -10   9      793.94     1063.48     56.67 o 
   6 -10   9      962.73      944.18    131.36 o 
   7 -10   9       75.04       95.17     31.72 o 
   8 -10   9        0.82        0.00     92.40 o 
   9 -10   9       48.02       60.06     59.13 o 
  -9  -9   9        1.69        1.23     53.90 o 
  -8  -9   9      918.90      891.63     48.35 o 
  -7  -9   9       46.47      100.10     29.57 o 
  -6  -9   9        0.65       36.28     43.09 o 
  -5  -9   9       91.04       93.33     19.71 o 
  -4  -9   9      285.41      268.09     16.79 o 
  -3  -9   9       35.53       38.50     60.98 o 
  -2  -9   9      151.80      178.33    113.96 o 
  -1  -9   9     1111.92     1278.15     21.25 o 
   0  -9   9     2106.34     2070.30     47.12 o 
   1  -9   9      885.56     1057.94     55.13 o 
   2  -9   9      307.71      352.65     40.04 o 
   3  -9   9      271.51      318.15     38.81 o 
   4  -9   9        7.36        5.54     72.69 o 
   5  -9   9       29.66       23.72     27.10 o 
   6  -9   9      242.90      272.88     36.96 o 
   7  -9   9      240.98      237.46     35.73 o 
   8  -9   9        7.59       44.35     59.13 o 
   9  -9   9      139.47      122.89     57.90 o 
 -10  -8   9        1.00       22.18     82.85 o 
  -9  -8   9       79.17       86.54     40.04 o 
  -8  -8   9      151.51      220.52    111.49 o 
  -7  -8   9     1099.83     1092.13     99.17 o 
  -6  -8   9      320.99      380.48     56.51 o 
  -5  -8   9      341.25      350.69     15.71 o 
  -4  -8   9      432.68      399.60     12.63 o 
  -3  -8   9     2757.92     2704.11     17.14 o 
  -2  -8   9       58.74       60.06     56.67 o 
  -1  -8   9      320.44      421.64    114.26 o 
   0  -8   9        4.56       22.79     15.40 o 
   1  -8   9      525.86      621.52     68.07 o 
   2  -8   9      586.49      561.46     16.02 o 
   3  -8   9      389.49      409.01     91.47 o 
   4  -8   9        3.02        0.92     29.26 o 
   5  -8   9        9.49       24.76     54.88 o 
   6  -8   9      150.19      286.12    111.80 o 
   7  -8   9       57.76      122.27     34.19 o 
   8  -8   9        0.17        3.70     15.40 o 
   9  -8   9      126.18      107.80    117.65 o 
 -10  -7   9        2.96        5.54     21.87 o 
  -9  -7   9       18.28       18.48     17.86 o 
  -8  -7   9      318.82      318.15     62.21 o 
  -7  -7   9      911.10      819.69     38.34 o 
  -6  -7   9      378.10      470.12     65.49 o 
  -5  -7   9       58.61       77.12     31.51 o 
  -4  -7   9     3591.82     3259.07     52.42 o 
  -3  -7   9     5969.79     5533.51     24.34 o 
  -2  -7   9      495.09      484.06     32.03 o 
  -1  -7   9        5.43       25.87     29.87 o 
   0  -7   9       49.25       74.23     54.21 o 
   1  -7   9      693.03      656.63     14.17 o 
   2  -7   9        5.52       12.32     91.78 o 
   3  -7   9     1414.75     1332.05     24.64 o 
   4  -7   9      336.37      356.96      6.78 o 
   5  -7   9        3.24       13.23      8.82 o 
   6  -7   9       18.74       43.43     24.95 o 
   7  -7   9       17.30       47.43     52.36 o 
   8  -7   9       25.97       48.05     54.21 o 
   9  -7   9       14.89       18.48     15.71 o 
 -10  -6   9        3.92        7.39     20.33 o 
  -9  -6   9      414.30      453.98     98.56 o 
  -8  -6   9        1.47        8.01    113.34 o 
  -7  -6   9      492.85      473.23     66.06 o 
  -6  -6   9      404.03      468.84     45.87 o 
  -5  -6   9        9.01       14.55     25.28 o 
  -4  -6   9      292.72      328.44     39.69 o 
  -3  -6   9    10336.80     9931.53     59.44 o 
  -2  -6   9     1788.20     1970.15     52.65 o 
  -1  -6   9      183.68      214.69     33.57 o 
   0  -6   9       15.30       31.04     20.30 o 
   1  -6   9      403.39      462.29     49.28 o 
   2  -6   9      560.08      598.11     95.17 o 
   3  -6   9       19.25       30.80    117.04 o 
   4  -6   9       61.57       61.60     40.96 o 
   5  -6   9      534.76      542.09     65.43 o 
   6  -6   9      566.25      587.64     67.14 o 
   7  -6   9       41.05       63.45     45.27 o 
   8  -6   9        0.15        0.00     27.72 o 
   9  -6   9       23.59       54.51     68.99 o 
 -11  -5   9        4.17       39.11     75.15 o 
 -10  -5   9       45.64       53.59     33.88 o 
  -9  -5   9       95.84      130.59     64.68 o 
  -8  -5   9     1307.94     1281.85     20.64 o 
  -7  -5   9        8.59       33.76     36.21 o 
  -6  -5   9       65.28       56.10     23.71 o 
  -5  -5   9      651.40      715.56     53.58 o 
  -4  -5   9      231.66      256.96     21.56 o 
  -3  -5   9     1267.94     1223.83    183.25 o 
  -2  -5   9     3749.07     3341.69    110.72 o 
  -1  -5   9        4.73        9.25     12.24 o 
   0  -5   9      748.71      719.44     11.09 o 
   1  -5   9       88.55      151.64     60.06 o 
   2  -5   9        0.30        3.73     10.07 o 
   3  -5   9      946.77     1328.05    110.26 o 
   4  -5   9       49.38      148.45     72.38 o 
   5  -5   9     2216.69     2112.49     44.66 o 
   6  -5   9      731.06      638.46      2.46 o 
   7  -5   9      177.63      259.02     85.62 o 
   8  -5   9      130.58      127.82     73.92 o 
   9  -5   9        3.12       24.95     19.71 o 
 -11  -4   9        5.99       28.33     38.50 o 
 -10  -4   9        3.29        6.16     64.06 o 
  -9  -4   9      638.18      691.74     79.15 o 
  -8  -4   9     1354.33     1516.54     80.69 o 
  -7  -4   9      344.95      336.13     27.10 o 
  -6  -4   9       28.08       70.71     55.41 o 
  -5  -4   9       57.69       66.00     35.92 o 
  -4  -4   9       23.60       43.73      9.55 o 
  -3  -4   9        2.78       37.27     73.30 o 
  -2  -4   9     2208.14     2145.45     18.48 o 
  -1  -4   9      430.88      532.82    103.48 o 
   0  -4   9     1068.95     1111.11    145.52 o 
   1  -4   9      614.52      590.50     12.45 o 
   2  -4   9      475.83      454.32     50.36 o 
   3  -4   9       73.57      142.80     21.30 o 
   4  -4   9        1.21       11.70     96.71 o 
   5  -4   9      516.11      510.03     22.48 o 
   6  -4   9      505.53      490.63     16.02 o 
   7  -4   9       51.19       70.84    106.56 o 
   8  -4   9       76.29       73.61     51.13 o 
   9  -4   9       67.77       61.91     53.59 o 
 -11  -3   9       21.52       33.57     30.18 o 
 -10  -3   9       11.79       11.09     47.43 o 
  -9  -3   9      369.53      476.15    121.35 o 
  -8  -3   9      229.53      233.46     63.45 o 
  -7  -3   9      108.20      143.21     36.96 o 
  -6  -3   9      469.92      568.85     68.37 o 
  -5  -3   9      282.80      317.84     59.75 o 
  -4  -3   9     4906.66     4714.07     12.94 o 
  -3  -3   9      189.34      199.27      2.46 o 
  -2  -3   9        6.14       25.56     46.20 o 
  -1  -3   9       85.41      148.76    102.56 o 
   0  -3   9     2187.95     2294.21     87.16 o 
   1  -3   9     2493.42     2356.73     89.62 o 
   2  -3   9     2375.50     2306.83     61.29 o 
   3  -3   9      919.13      954.29    173.24 o 
   4  -3   9      157.17      203.29     28.93 o 
   5  -3   9      119.33      152.56     66.54 o 
   6  -3   9      263.44      319.08     69.91 o 
   7  -3   9        2.54        0.92    104.10 o 
   8  -3   9        8.51       27.10     28.33 o 
   9  -3   9       43.37       48.05     27.10 o 
 -11  -2   9      196.64      248.24    115.80 o 
 -10  -2   9       62.73       79.46     56.36 o 
  -9  -2   9       29.63       39.42     78.85 o 
  -8  -2   9      479.98      489.09     45.89 o 
  -7  -2   9      696.67      725.31     69.91 o 
  -6  -2   9     1675.69     1827.30    113.34 o 
  -5  -2   9      131.90      125.04     46.20 o 
  -4  -2   9     2470.11     2488.86     42.19 o 
  -3  -2   9     5595.82     5247.51     17.25 o 
  -2  -2   9      547.55      523.89      9.55 o 
  -1  -2   9     1054.79     1001.58     64.68 o 
   0  -2   9     1073.77     1067.18     83.46 o 
   1  -2   9        6.75       13.86    105.95 o 
   2  -2   9       61.22       59.44     68.07 o 
   3  -2   9      536.59      574.71     59.13 o 
   4  -2   9       63.18       79.41     68.53 o 
   5  -2   9      257.89      262.11     25.10 o 
   6  -2   9       22.91       45.21     52.09 o 
   7  -2   9       24.06       50.84     52.73 o 
   8  -2   9       18.49       15.71     76.07 o 
   9  -2   9       54.83       74.84     61.60 o 
 -12  -1   9       54.48       70.84    120.42 o 
 -11  -1   9      228.19      250.39    111.80 o 
 -10  -1   9        0.24        1.54    112.42 o 
  -9  -1   9      678.43      715.77    107.18 o 
  -8  -1   9      187.32      199.58     16.63 o 
  -7  -1   9      698.98      830.65     88.39 o 
  -6  -1   9      160.74      179.25     96.09 o 
  -5  -1   9       14.95       94.24     27.41 o 
  -4  -1   9     1448.06     1861.48    108.41 o 
  -3  -1   9    11394.97    11058.64     66.83 o 
  -2  -1   9     4299.77     4034.96     47.74 o 
  -1  -1   9      743.30      656.02      0.62 o 
   0  -1   9       13.08       48.97     77.31 o 
   1  -1   9      243.34      291.05     36.65 o 
   2  -1   9      324.57      398.23     73.61 o 
   3  -1   9      257.93      304.96     31.11 o 
   4  -1   9      140.57      191.07     32.00 o 
   5  -1   9     1104.75     1016.53     45.12 o 
   6  -1   9      183.66      171.94     53.90 o 
   7  -1   9        0.91       33.55     73.39 o 
   8  -1   9       59.74       93.90     45.62 o 
 -12   0   9       53.68       82.23     89.93 o 
 -11   0   9      291.44      357.57     84.39 o 
 -10   0   9        0.57       23.72     72.69 o 
  -9   0   9      244.68      234.38     30.18 o 
  -8   0   9      472.91      529.74    108.41 o 
  -7   0   9     1627.07     1663.14     80.08 o 
  -6   0   9      139.53      137.67    103.18 o 
  -5   0   9      230.48      250.09     44.04 o 
  -4   0   9      359.77      356.65     11.70 o 
  -3   0   9     2122.35     1822.98      3.08 o 
  -2   0   9     2275.27     2553.53    118.58 o 
  -1   0   9       36.45      133.71     47.20 o 
   0   0   9        3.14       10.68     41.77 o 
   1   0   9      432.08      513.42     83.16 o 
   2   0   9        3.33       15.71     78.85 o 
   3   0   9       71.42      132.61     45.69 o 
   4   0   9      502.64      498.13     28.95 o 
   5   0   9      944.47     1096.49    147.68 o 
   6   0   9      471.15      501.78     69.73 o 
   7   0   9       65.16       63.14     38.19 o 
   8   0   9       49.64       60.06     29.26 o 
 -12   1   9       18.31       20.02     43.12 o 
 -11   1   9      367.17      389.61     47.12 o 
 -10   1   9       26.14       41.27     40.04 o 
  -9   1   9      430.54      448.43     76.38 o 
  -8   1   9     1568.86     1689.01     84.39 o 
  -7   1   9     1021.68      974.78     85.62 o 
  -6   1   9       10.47       17.86     37.57 o 
  -5   1   9     1109.90     1092.44     59.75 o 
  -4   1   9      472.38      561.16     75.77 o 
  -3   1   9     1485.29     1680.39     80.39 o 
  -2   1   9       53.05       65.60     41.27 o 
  -1   1   9      417.27      484.77    105.95 o 
   0   1   9       33.91       35.41      8.16 o 
   1   1   9      747.14      770.46     23.91 o 
   2   1   9       63.82       73.19     33.20 o 
   3   1   9       10.24       14.46     21.69 o 
   4   1   9       39.02       69.44     39.07 o 
   5   1   9      245.15      240.85     19.40 o 
   6   1   9      229.28      241.77     14.48 o 
   7   1   9       11.43       16.68     21.78 o 
   8   1   9       13.36        9.42      7.68 o 
 -11   2   9       12.77       24.64     15.71 o 
 -10   2   9      113.35      134.28     54.21 o 
  -9   2   9      212.49      369.28    120.73 o 
  -8   2   9      721.33      667.41     17.86 o 
  -7   2   9      384.80      413.01     24.33 o 
  -6   2   9     1687.49     1737.67     91.78 o 
  -5   2   9      487.49      577.48     51.74 o 
  -4   2   9     2145.76     2057.98     72.07 o 
  -3   2   9      422.18      412.40      6.78 o 
  -2   2   9        6.79       14.48     38.19 o 
  -1   2   9      504.85      507.87     85.31 o 
   0   2   9     1043.58     1412.74     79.15 o 
   1   2   9      987.88     1063.57     95.78 o 
   2   2   9      560.78      577.76     18.94 o 
   3   2   9        6.27       14.95     38.11 o 
   4   2   9       51.60      138.92     34.81 o 
   5   2   9        9.44       21.02     48.13 o 
   6   2   9      141.17      154.25     39.11 o 
   7   2   9       26.15       31.20     42.19 o 
 -11   3   9       74.26       98.86     17.86 o 
 -10   3   9       19.31       16.63     20.33 o 
  -9   3   9       23.03       58.83     92.40 o 
  -8   3   9        7.40       47.43    120.12 o 
  -7   3   9     1287.81     1433.38     99.48 o 
  -6   3   9     1123.29     1104.45    121.96 o 
  -5   3   9      312.08      314.15     11.40 o 
  -4   3   9      883.32      911.65     44.97 o 
  -3   3   9      818.21     1173.74     88.08 o 
  -2   3   9     1591.48     1509.76     30.18 o 
  -1   3   9      905.14      905.79    114.26 o 
   0   3   9      210.91      267.95     56.36 o 
   1   3   9      996.86      980.02      7.08 o 
   2   3   9      537.61      517.42      6.47 o 
   3   3   9       10.58        7.53     14.96 o 
   4   3   9       22.08       39.90     25.92 o 
   5   3   9       26.94       37.86     14.63 o 
   6   3   9        5.39        6.78      6.45 o 
 -11   4   9        2.35       13.86    106.26 o 
 -10   4   9       10.38       13.24     93.01 o 
  -9   4   9      183.36      201.73     14.78 o 
  -8   4   9      391.15      412.09     38.19 o 
  -7   4   9      122.11      154.61     62.21 o 
  -6   4   9     1153.43     1174.67    119.50 o 
  -5   4   9       11.75       59.44    116.11 o 
  -4   4   9     1489.83     1395.19     24.95 o 
  -3   4   9     1888.74     2151.61     98.86 o 
  -2   4   9     7498.81     7084.97     81.31 o 
  -1   4   9      483.26      540.21     84.70 o 
   0   4   9       69.54       74.84     32.65 o 
   1   4   9      186.18      319.08     78.85 o 
   2   4   9      420.28      436.42     28.03 o 
   3   4   9       24.70       61.60     57.90 o 
   4   4   9      492.86      497.09     98.56 o 
   5   4   9       62.35       80.69     29.87 o 
   6   4   9       84.23      102.25     77.92 o 
 -11   5   9       43.24       55.13     58.83 o 
 -10   5   9      125.21      205.74     44.35 o 
  -9   5   9      147.73      140.44     32.34 o 
  -8   5   9      910.06      901.17    112.42 o 
  -7   5   9      457.90      405.31     20.94 o 
  -6   5   9        1.98        4.93     60.06 o 
  -5   5   9       64.78       70.84      4.93 o 
  -4   5   9      417.73      399.46     16.02 o 
  -3   5   9     1477.61     1363.16      7.08 o 
  -2   5   9     1118.79     1068.10    111.80 o 
  -1   5   9       27.82       68.37    121.04 o 
   0   5   9      106.60      133.36     18.79 o 
   1   5   9      612.85      581.79     38.19 o 
   2   5   9       14.29       16.02     14.17 o 
   3   5   9        2.31        8.62     25.56 o 
   4   5   9      157.95      235.61     63.45 o 
   5   5   9      134.05      121.66     53.59 o 
 -10   6   9        0.48        8.62     99.17 o 
  -9   6   9      509.87      462.91     83.16 o 
  -8   6   9     1779.36     1685.31     75.77 o 
  -7   6   9     1271.59     1118.61      1.23 o 
  -6   6   9        5.82       17.56     78.85 o 
  -5   6   9      160.12      252.55     40.65 o 
  -4   6   9       21.63       44.04     65.29 o 
  -3   6   9      183.33      203.58     46.20 o 
  -2   6   9        3.61       26.49     24.33 o 
  -1   6   9      122.29      128.74     59.44 o 
   0   6   9      350.12      313.22      0.62 o 
   1   6   9      171.18      228.22     41.89 o 
   2   6   9       58.60      201.73    102.87 o 
   3   6   9       76.43      118.58     95.48 o 
   4   6   9        3.56        8.62     12.63 o 
  -9   7   9       36.53       28.03      5.54 o 
  -8   7   9     1012.08      996.34    112.11 o 
  -7   7   9     2193.47     2252.63     72.99 o 
  -6   7   9        1.24       36.65     61.60 o 
  -5   7   9      350.56      407.14     57.20 o 
  -4   7   9      395.09      363.57     18.63 o 
  -3   7   9      143.36      150.98     13.40 o 
  -2   7   9       62.70       69.52      5.86 o 
  -1   7   9       61.85      130.00     63.83 o 
   0   7   9      265.74      262.71    103.48 o 
   1   7   9      923.44      789.07     28.03 o 
   2   7   9       24.84       31.11     41.27 o 
   3   7   9       67.88       61.29      8.93 o 
  -8   8   9      187.52      234.69     21.87 o 
  -7   8   9      887.65      966.67    218.36 o 
  -6   8   9      232.44      273.74     29.33 o 
  -5   8   9      347.44      412.77     42.20 o 
  -4   8   9      241.52      250.13     32.34 o 
  -3   8   9      105.29      134.79     23.72 o 
  -2   8   9      254.01      213.98     29.57 o 
  -1   8   9       70.00       65.11     23.87 o 
   0   8   9       78.59       96.31     56.72 o 
   1   8   9      418.72      437.65     35.11 o 
   2   8   9        7.98       34.19     45.58 o 
  -7   9   9        0.30        0.86     42.86 o 
  -6   9   9       26.76       28.68      7.39 o 
  -5   9   9      192.63      244.86     29.74 o 
  -4   9   9      456.12      447.19     36.46 o 
  -3   9   9      793.30      748.99     51.41 o 
  -2   9   9      822.58      881.08     64.06 o 
  -1   9   9        1.94       22.01     43.19 o 
   0   9   9       50.44       57.13     15.38 o 
  -2 -15  10      185.33      235.61    114.57 o 
  -1 -15  10      135.16      100.71     77.92 o 
   0 -15  10      513.06      442.89     64.68 o 
   1 -15  10       46.11       64.99    122.58 o 
   2 -15  10       42.70       46.20     41.27 o 
   3 -15  10       76.33      106.56     20.33 o 
   4 -15  10       46.21      184.49     81.92 o 
  -4 -14  10        5.31       40.96     87.78 o 
  -3 -14  10      447.21      411.78     23.72 o 
  -2 -14  10       19.84       19.40     48.66 o 
  -1 -14  10      176.03      166.93     34.49 o 
   0 -14  10     1296.60     1114.92      0.62 o 
   1 -14  10      358.38      425.02    118.27 o 
   2 -14  10      315.09      311.07     12.32 o 
   3 -14  10       31.25       69.61     65.29 o 
   4 -14  10        0.51        0.92      8.62 o 
   5 -14  10       11.55       41.24     49.67 o 
   6 -14  10        0.90       36.43     38.81 o 
  -5 -13  10      451.48      516.80     85.62 o 
  -4 -13  10      400.02      477.38    113.96 o 
  -3 -13  10        8.86       13.86     51.13 o 
  -2 -13  10       65.53       63.14     11.70 o 
  -1 -13  10      480.16      460.75     81.92 o 
   0 -13  10      906.70      893.17    120.73 o 
   1 -13  10       72.65       64.68    121.04 o 
   2 -13  10      741.29      734.86     40.04 o 
   3 -13  10     1174.76     1076.73    105.64 o 
   4 -13  10      405.30      432.11     70.84 o 
   5 -13  10       28.64       52.26     20.91 o 
   6 -13  10       47.72       42.70     13.71 o 
  -5 -12  10      344.52      356.65     40.04 o 
  -4 -12  10       60.95       88.39     47.43 o 
  -3 -12  10        0.84        0.00     35.73 o 
  -2 -12  10      367.66      326.78     80.69 o 
  -1 -12  10       34.20       22.18     95.48 o 
   0 -12  10      409.22      387.14      6.78 o 
   1 -12  10      111.55      133.05     90.55 o 
   2 -12  10      125.35      136.13     37.57 o 
   3 -12  10     1027.30      972.32    113.65 o 
   4 -12  10      664.33      620.91     33.57 o 
   5 -12  10       65.36       75.15     59.13 o 
   6 -12  10      231.14      252.25     39.50 o 
   7 -12  10      161.15      245.47    116.73 o 
  -6 -11  10      141.27      219.60     62.21 o 
  -5 -11  10      122.61      217.44     69.30 o 
  -4 -11  10        9.26       28.33     26.80 o 
  -3 -11  10       11.86       15.09     43.12 o 
  -2 -11  10      172.94      201.73     15.71 o 
  -1 -11  10     1331.97     1453.09    104.41 o 
   0 -11  10       12.99       17.56     76.07 o 
   1 -11  10      394.64      452.13     56.98 o 
   2 -11  10      120.81      110.88     28.03 o 
   3 -11  10      364.41      339.71     81.92 o 
   4 -11  10      384.53      408.70     39.73 o 
   5 -11  10      169.40      230.38    104.10 o 
   6 -11  10      140.48      221.44     77.61 o 
   7 -11  10      374.35      342.48     10.78 o 
   8 -11  10       10.43        5.54     12.63 o 
  -8 -10  10       72.91       70.22     86.24 o 
  -7 -10  10       34.40       43.43     48.35 o 
  -6 -10  10       31.02       28.64     62.21 o 
  -5 -10  10       34.72       24.95     94.86 o 
  -4 -10  10      148.07      184.18    116.11 o 
  -3 -10  10      337.40      429.95     68.99 o 
  -2 -10  10      305.68      299.98     22.79 o 
  -1 -10  10     1485.27     1769.09    107.80 o 
   0 -10  10      349.63      321.23     67.14 o 
   1 -10  10       13.25       20.94     44.66 o 
   2 -10  10       56.61       79.15     86.24 o 
   3 -10  10       25.61       13.55    122.58 o 
   4 -10  10      137.46      146.91     74.53 o 
   5 -10  10      341.24      297.52      1.23 o 
   6 -10  10       75.76      113.96     94.86 o 
   7 -10  10      268.89      258.71     12.01 o 
   8 -10  10      166.19      277.81     87.47 o 
  -9  -9  10       23.49       67.76     69.91 o 
  -8  -9  10       99.19      144.14    102.56 o 
  -7  -9  10       17.42       52.97     75.15 o 
  -6  -9  10       35.25       34.92     36.99 o 
  -5  -9  10      475.10      451.88      6.52 o 
  -4  -9  10      696.73      716.69      4.62 o 
  -3  -9  10      127.25      216.21     73.30 o 
  -2  -9  10     2429.37     2490.70    104.10 o 
  -1  -9  10     1888.97     1823.91      3.39 o 
   0  -9  10     1683.36     1579.98     73.92 o 
   1  -9  10       47.68       57.29      4.93 o 
   2  -9  10      319.63      324.93      8.62 o 
   3  -9  10     1073.24     1294.48     37.27 o 
   4  -9  10      390.95      445.97    102.25 o 
   5  -9  10       24.93       26.80     22.18 o 
   6  -9  10       19.07       62.52    101.64 o 
   7  -9  10      207.71      180.79     55.75 o 
   8  -9  10      121.20      204.81    114.57 o 
  -9  -8  10       95.30      100.71    103.79 o 
  -8  -8  10       21.43       40.96     66.53 o 
  -7  -8  10      233.61      302.48     35.11 o 
  -6  -8  10       69.69       98.70     42.09 o 
  -5  -8  10     2106.62     1969.22     65.45 o 
  -4  -8  10     1119.65     1150.51    165.24 o 
  -3  -8  10        0.32       12.63     85.62 o 
  -2  -8  10      580.82      587.03     32.34 o 
  -1  -8  10     1986.78     2306.83     87.78 o 
   0  -8  10     2545.75     2788.53    120.42 o 
   1  -8  10      454.52      425.95     19.40 o 
   2  -8  10       66.31      121.04     18.79 o 
   3  -8  10      603.65      596.88     11.40 o 
   4  -8  10     2403.55     2390.61    102.87 o 
   5  -8  10        3.32       20.94     79.46 o 
   6  -8  10       62.64       53.90     27.10 o 
   7  -8  10        6.93       24.95     17.56 o 
   8  -8  10       25.48      143.52    120.73 o 
   9  -8  10        4.78       20.33     32.65 o 
 -10  -7  10      354.05      353.57     16.94 o 
  -9  -7  10       48.73       68.37     43.43 o 
  -8  -7  10        0.76       28.33     79.46 o 
  -7  -7  10        0.65        9.10     28.32 o 
  -6  -7  10     1013.23     1027.30     17.26 o 
  -5  -7  10       53.34       86.48     41.42 o 
  -4  -7  10      872.91     1104.40     75.46 o 
  -3  -7  10       24.11       25.37     47.08 o 
  -2  -7  10     3171.98     2801.29     51.43 o 
  -1  -7  10      730.84      936.59    120.42 o 
   0  -7  10      414.36      406.85      3.70 o 
   1  -7  10      143.87      192.80     75.15 o 
   2  -7  10      541.25      572.55    101.02 o 
   3  -7  10      686.28      792.76     16.63 o 
   4  -7  10     4440.42     3855.09      5.85 o 
   5  -7  10       78.73       73.61     74.23 o 
   6  -7  10      344.66      309.22      0.92 o 
   7  -7  10      184.15      213.44     38.19 o 
   8  -7  10       32.57       27.41     25.87 o 
   9  -7  10       11.26        8.32    119.50 o 
 -10  -6  10      223.67      206.66     22.48 o 
  -9  -6  10      936.78      855.90     11.09 o 
  -8  -6  10        8.96        8.32      9.55 o 
  -7  -6  10        7.94       32.63     35.79 o 
  -6  -6  10        0.11       23.03     49.78 o 
  -5  -6  10      346.94      372.87     53.78 o 
  -4  -6  10      919.45     1001.80     22.71 o 
  -3  -6  10      145.20      187.20     45.05 o 
  -2  -6  10     1724.34     1787.48    151.07 o 
  -1  -6  10     1340.83     1520.03     54.67 o 
   0  -6  10        1.73       16.63    101.02 o 
   1  -6  10       62.45       75.15    106.26 o 
   2  -6  10       62.88       63.75     94.24 o 
   3  -6  10     1636.28     1804.81     91.78 o 
   4  -6  10     1349.74     1498.06     83.77 o 
   5  -6  10        5.73       10.16     34.49 o 
   6  -6  10      447.32      422.87     22.79 o 
   7  -6  10      211.86      294.75     81.92 o 
   8  -6  10       32.23       44.97     21.25 o 
   9  -6  10        5.36        8.32    114.57 o 
 -11  -5  10        8.79       36.03     72.69 o 
 -10  -5  10      723.60      663.72    107.49 o 
  -9  -5  10      231.85      226.06      1.54 o 
  -8  -5  10      744.10      715.46     53.59 o 
  -7  -5  10      245.67      286.05     47.68 o 
  -6  -5  10       44.81       72.60     13.42 o 
  -5  -5  10      339.33      398.61     29.52 o 
  -4  -5  10        1.44        9.42     56.37 o 
  -3  -5  10        1.49        7.21     39.60 o 
  -2  -5  10     3037.14     3085.84     47.21 o 
  -1  -5  10     1194.90     1140.86     32.77 o 
   0  -5  10       68.20       60.92     12.94 o 
   1  -5  10       48.92       52.11      9.40 o 
   2  -5  10      419.51      458.60     62.21 o 
   3  -5  10        6.58       24.33     16.63 o 
   4  -5  10       17.50       15.40     20.94 o 
   5  -5  10      459.49      477.69     28.64 o 
   6  -5  10      255.03      299.67     66.22 o 
   7  -5  10      148.77      188.49     19.71 o 
   8  -5  10       69.23       77.00     92.40 o 
   9  -5  10       25.18       20.02     43.12 o 
 -11  -4  10       32.99       41.89     86.54 o 
 -10  -4  10      129.31      130.28     34.49 o 
  -9  -4  10      487.70      500.79     30.49 o 
  -8  -4  10       37.34       60.76     43.83 o 
  -7  -4  10      124.61      190.87     33.22 o 
  -6  -4  10      339.66      364.97     23.41 o 
  -5  -4  10     5231.02     5005.12     46.20 o 
  -4  -4  10      760.83      696.98     40.04 o 
  -3  -4  10      408.16      491.24     85.00 o 
  -2  -4  10     4204.12     4053.44     78.54 o 
  -1  -4  10     4317.91     3962.27     27.10 o 
   0  -4  10       74.59      106.62     73.32 o 
   1  -4  10      224.12      225.58     14.94 o 
   2  -4  10      415.29      437.22     33.40 o 
   3  -4  10     2078.51     2044.43     32.34 o 
   4  -4  10        5.14        7.08      7.70 o 
   5  -4  10      503.47      455.52      6.16 o 
   6  -4  10       47.02       78.54     75.46 o 
   7  -4  10      136.37      145.68      6.47 o 
   8  -4  10       49.14       51.43    105.33 o 
 -11  -3  10      126.31      172.78    103.18 o 
 -10  -3  10      278.78      354.49     77.00 o 
  -9  -3  10      127.33      148.14     19.71 o 
  -8  -3  10      231.35      368.05    108.41 o 
  -7  -3  10       10.47       21.25     50.82 o 
  -6  -3  10     1652.14     1886.12    109.95 o 
  -5  -3  10      657.85      727.78     62.83 o 
  -4  -3  10     1149.17     1396.11    120.73 o 
  -3  -3  10      180.94      193.72     31.41 o 
  -2  -3  10       42.12       71.45    117.34 o 
  -1  -3  10      938.74      938.44     89.32 o 
   0  -3  10       78.49       80.69     10.47 o 
   1  -3  10        1.12       12.47     47.67 o 
   2  -3  10      352.16      363.12     61.29 o 
   3  -3  10     2764.18     2678.87     39.29 o 
   4  -3  10     1385.24     1272.10     19.40 o 
   5  -3  10       32.94       54.51     57.90 o 
   6  -3  10        8.75        8.01    107.18 o 
   7  -3  10        1.32        3.39      4.93 o 
   8  -3  10        2.80       23.72     61.60 o 
 -11  -2  10      272.51      343.41     89.01 o 
 -10  -2  10      199.97      211.90     11.70 o 
  -9  -2  10      139.94      178.33    118.27 o 
  -8  -2  10       20.86       48.97     28.33 o 
  -7  -2  10       11.21       25.26    101.64 o 
  -6  -2  10     1349.78     1250.43     38.19 o 
  -5  -2  10     1521.26     1490.97     92.40 o 
  -4  -2  10      603.52      640.00      4.93 o 
  -3  -2  10     1000.53     1001.58     89.62 o 
  -2  -2  10       52.57       51.74      8.62 o 
  -1  -2  10     1698.96     1663.45     11.09 o 
   0  -2  10        7.60       10.47     96.71 o 
   1  -2  10       13.13       17.56    113.34 o 
   2  -2  10       36.94       53.28     44.66 o 
   3  -2  10     1514.34     1426.91    115.19 o 
   4  -2  10     1127.95     1009.75     43.12 o 
   5  -2  10        2.79        3.73      3.08 o 
   6  -2  10       12.02       44.89     36.38 o 
   7  -2  10       35.63      129.66     69.91 o 
   8  -2  10       17.92       14.78      7.70 o 
 -11  -1  10      141.31      259.02     61.60 o 
 -10  -1  10     1169.66     1060.10     20.33 o 
  -9  -1  10      568.68      605.51     61.91 o 
  -8  -1  10      343.63      389.91    102.56 o 
  -7  -1  10       40.73       41.89      0.62 o 
  -6  -1  10      261.89      351.11     57.59 o 
  -5  -1  10     2051.84     1848.55     10.47 o 
  -4  -1  10      637.50      636.92     17.86 o 
  -3  -1  10      275.38      348.64    113.03 o 
  -2  -1  10     3563.46     3420.83     25.26 o 
  -1  -1  10      138.42      187.41     35.42 o 
   0  -1  10      263.34      287.78     14.94 o 
   1  -1  10      113.83      153.07    102.56 o 
   2  -1  10      336.51      391.15     45.27 o 
   3  -1  10     1894.16     2068.91     64.15 o 
   4  -1  10      454.29      444.20     39.05 o 
   5  -1  10        4.72       20.98     19.22 o 
   6  -1  10       82.49      155.48     36.50 o 
   7  -1  10       80.08       93.65     60.94 o 
 -11   0  10       38.95       47.74     47.74 o 
 -10   0  10      633.02      594.42     24.33 o 
  -9   0  10      913.08     1125.39    104.10 o 
  -8   0  10      655.51      650.78     71.15 o 
  -7   0  10       15.22       25.56    114.57 o 
  -6   0  10      260.07      248.24      2.46 o 
  -5   0  10      411.59      470.91     81.62 o 
  -4   0  10       72.83      128.12     85.00 o 
  -3   0  10      669.57      646.47     16.63 o 
  -2   0  10     2710.90     2694.90     71.15 o 
  -1   0  10      661.37      591.03     28.03 o 
   0   0  10      795.59      737.08     38.74 o 
   1   0  10       29.84       33.00     52.68 o 
   2   0  10      140.60      154.92     97.32 o 
   3   0  10       34.15       37.70     14.17 o 
   4   0  10       52.43       74.03     35.11 o 
   5   0  10        2.13        8.93     71.15 o 
   6   0  10        3.95       12.63    106.87 o 
   7   0  10      104.10      112.42     78.85 o 
 -11   1  10        7.32       38.19     91.16 o 
 -10   1  10      109.67      239.00     99.17 o 
  -9   1  10      487.63      577.17     97.32 o 
  -8   1  10      229.05      247.31     16.63 o 
  -7   1  10       99.09      144.45    114.57 o 
  -6   1  10     1585.64     1583.99     61.29 o 
  -5   1  10       14.00       20.02     76.38 o 
  -4   1  10        4.70       24.33     24.33 o 
  -3   1  10      346.57      384.68     67.76 o 
  -2   1  10      904.07      934.44    107.80 o 
  -1   1  10     2839.57     2946.83     98.56 o 
   0   1  10      747.74      681.58     70.84 o 
   1   1  10      237.32      298.70     36.34 o 
   2   1  10     1492.45     1623.25     45.73 o 
   3   1  10      408.58      442.56     34.31 o 
   4   1  10       30.73       32.93     44.41 o 
   5   1  10       17.27       21.58     29.52 o 
   6   1  10        7.34        9.78     60.07 o 
   7   1  10       82.21      166.47     41.70 o 
 -11   2  10       37.93       31.41     65.29 o 
 -10   2  10       27.04       24.95     10.47 o 
  -9   2  10       20.87       60.67     63.45 o 
  -8   2  10      139.10      258.40    110.26 o 
  -7   2  10        1.53       12.32      9.24 o 
  -6   2  10     1371.78     1696.40    114.88 o 
  -5   2  10      450.83      503.56     66.22 o 
  -4   2  10        5.32       36.65    105.95 o 
  -3   2  10       86.49      103.48     33.57 o 
  -2   2  10      370.82      381.29      4.31 o 
  -1   2  10       73.94       74.33     47.88 o 
   0   2  10      352.98      430.26     58.52 o 
   1   2  10        2.50        9.24     48.35 o 
   2   2  10     2518.77     2239.76     29.71 o 
   3   2  10     1380.60     1598.01     51.70 o 
   4   2  10       70.36       94.29     38.53 o 
   5   2  10       14.72       15.52     21.87 o 
   6   2  10        0.08        3.67      5.70 o 
 -11   3  10      117.10      147.22    123.20 o 
 -10   3  10      317.03      358.50     57.59 o 
  -9   3  10      151.13      162.00     15.71 o 
  -8   3  10      520.91      494.94     72.99 o 
  -7   3  10      123.77      200.50     46.20 o 
  -6   3  10      597.56      595.96     27.72 o 
  -5   3  10     1929.13     1821.44     13.55 o 
  -4   3  10      422.50      493.09     58.21 o 
  -3   3  10      194.75      243.93    119.19 o 
  -2   3  10      375.30      467.22    100.40 o 
  -1   3  10     1277.92     1545.79     77.92 o 
   0   3  10        4.73       14.17     43.12 o 
   1   3  10      415.64      416.09     16.94 o 
   2   3  10      494.67      508.18     67.45 o 
   3   3  10      673.82      639.38    103.79 o 
   4   3  10      279.52      283.46     47.93 o 
   5   3  10       69.85      140.81     73.16 o 
   6   3  10        9.82       13.94     19.28 o 
 -10   4  10      281.63      350.49     65.29 o 
  -9   4  10      487.21      525.43     94.86 o 
  -8   4  10      260.87      353.57     55.44 o 
  -7   4  10       17.76       24.33     50.82 o 
  -6   4  10      202.24      288.59     85.93 o 
  -5   4  10      458.86      559.92     73.30 o 
  -4   4  10      195.04      226.99     29.57 o 
  -3   4  10      104.97      184.18     58.21 o 
  -2   4  10     1115.58     1291.09     56.36 o 
  -1   4  10     1430.66     1657.90     60.06 o 
   0   4  10       76.17      167.24     89.32 o 
   1   4  10      339.15      350.18     34.19 o 
   2   4  10       64.13       87.47     70.53 o 
   3   4  10      226.92      302.14     52.97 o 
   4   4  10      103.69      112.42     47.12 o 
   5   4  10       97.10       89.93     33.88 o 
 -10   5  10       98.42      103.18     97.94 o 
  -9   5  10      765.00      793.69     38.81 o 
  -8   5  10      190.38      198.96     97.02 o 
  -7   5  10       42.27       53.90     52.36 o 
  -6   5  10        1.38        3.08     98.25 o 
  -5   5  10       23.30       46.81     80.69 o 
  -4   5  10      425.65      498.33     74.23 o 
  -3   5  10      363.98      335.09     15.40 o 
  -2   5  10      151.17      137.67     56.67 o 
  -1   5  10      787.49      708.99     20.02 o 
   0   5  10       25.60       31.11    112.11 o 
   1   5  10       63.69       64.68     91.78 o 
   2   5  10      120.34      130.90     68.37 o 
   3   5  10       94.50      208.20     63.75 o 
   4   5  10       20.40       31.11     18.17 o 
  -9   6  10      227.17      260.25     25.87 o 
  -8   6  10      227.99      220.52     67.14 o 
  -7   6  10      389.60      449.66    122.27 o 
  -6   6  10      706.23      646.78     68.07 o 
  -5   6  10        2.73       19.40     29.57 o 
  -4   6  10       42.19       65.29     93.94 o 
  -3   6  10      248.88      221.75     61.60 o 
  -2   6  10      343.60      401.00     40.04 o 
  -1   6  10     1111.58     1266.14     59.75 o 
   0   6  10      469.25      431.18     24.64 o 
   1   6  10      127.60      115.80      0.62 o 
   2   6  10      479.01      517.42     77.00 o 
   3   6  10        1.00       12.63     12.01 o 
  -8   7  10       75.54      114.26     20.02 o 
  -7   7  10       30.61       27.41      3.39 o 
  -6   7  10      718.07      622.75     52.36 o 
  -5   7  10      212.15      327.39    115.19 o 
  -4   7  10       27.78       57.29    100.71 o 
  -3   7  10        2.57        4.00     57.59 o 
  -2   7  10       10.00       36.34    114.88 o 
  -1   7  10      159.47      307.06    111.80 o 
   0   7  10      451.36      434.26    107.80 o 
   1   7  10      145.96      242.08     44.04 o 
   2   7  10      512.56      450.59     35.11 o 
  -7   8  10        7.30       30.80     25.87 o 
  -6   8  10       97.33      103.79     67.14 o 
  -5   8  10       47.57       75.15    102.25 o 
  -4   8  10       10.62       10.16      2.46 o 
  -3   8  10       73.74       65.60     12.01 o 
  -2   8  10      194.16      172.47     50.20 o 
  -1   8  10       32.85       36.03    107.80 o 
   0   8  10       75.94       71.45      4.31 o 
  -1 -15  11        7.80       35.73    100.71 o 
   0 -15  11      380.52      439.81    117.04 o 
   1 -15  11     1736.81     1585.53     43.73 o 
   2 -15  11      567.21      555.92     97.32 o 
   3 -15  11        8.23        7.39     87.47 o 
  -4 -14  11      175.35      163.23     62.83 o 
  -3 -14  11       10.49        5.54     44.97 o 
  -2 -14  11       63.43       59.13     41.58 o 
  -1 -14  11      878.13      907.03     75.15 o 
   0 -14  11      313.52      320.62     43.12 o 
   1 -14  11      602.47      587.95     60.98 o 
   2 -14  11      176.60      255.32     64.68 o 
   3 -14  11       16.89        9.24     69.30 o 
   4 -14  11       13.68       12.94     39.42 o 
   5 -14  11      110.89      133.41      9.51 o 
  -5 -13  11      102.20      100.40     10.47 o 
  -4 -13  11      433.98      440.12     39.73 o 
  -3 -13  11      606.39      670.49    105.64 o 
  -2 -13  11       62.08       54.82    108.72 o 
  -1 -13  11      642.68      723.77     78.85 o 
   0 -13  11      288.39      267.03     45.58 o 
   1 -13  11      482.72      524.20     68.68 o 
   2 -13  11      372.63      439.81    105.33 o 
   3 -13  11      201.22      148.45     81.31 o 
   4 -13  11        6.25        6.47     35.73 o 
   5 -13  11      291.46      287.66     32.95 o 
   6 -13  11       20.98       33.35     11.52 o 
  -6 -12  11       20.33       16.63      6.78 o 
  -5 -12  11      320.82      348.34     27.41 o 
  -4 -12  11      400.55      383.14     15.40 o 
  -3 -12  11      846.89      772.44     40.35 o 
  -2 -12  11        6.72       20.02     96.71 o 
  -1 -12  11       66.93       60.06     13.24 o 
   0 -12  11      392.49      376.36     54.51 o 
   1 -12  11        4.49       25.56    101.02 o 
   2 -12  11       57.13       67.14     82.23 o 
   3 -12  11       74.92       68.37      5.85 o 
   4 -12  11       81.38      138.59     48.97 o 
   5 -12  11      121.94      263.95    104.72 o 
   6 -12  11      237.41      225.76     80.08 o 
   7 -12  11        5.46        5.54     11.09 o 
  -6 -11  11        5.71       28.95     23.41 o 
  -5 -11  11       73.93       57.90     80.69 o 
  -4 -11  11      281.53      358.19    107.18 o 
  -3 -11  11      991.21      864.52      4.00 o 
  -2 -11  11      752.39      811.55    118.27 o 
  -1 -11  11       82.99       92.70     22.18 o 
   0 -11  11      725.12      694.21     35.42 o 
   1 -11  11      248.12      390.22     84.39 o 
   2 -11  11      356.24      380.98     42.81 o 
   3 -11  11        1.76        4.62     90.86 o 
   4 -11  11        2.33        1.54     96.09 o 
   5 -11  11       98.97       78.23     40.65 o 
   6 -11  11      338.10      392.69     80.69 o 
   7 -11  11        0.64       18.17     19.40 o 
  -6 -10  11        1.20        0.00     72.07 o 
  -5 -10  11        6.13        1.85     80.08 o 
  -4 -10  11      327.15      456.75    114.57 o 
  -3 -10  11      296.10      292.28     57.90 o 
  -2 -10  11      579.59      615.05     74.23 o 
  -1 -10  11      247.34      285.51     47.74 o 
   0 -10  11      989.92      939.98     16.02 o 
   1 -10  11      700.09      741.64    109.34 o 
   2 -10  11     1017.81      884.54     13.86 o 
   3 -10  11      429.97      513.42    114.26 o 
   4 -10  11       95.20       78.23     36.34 o 
   5 -10  11        6.99        4.93     85.93 o 
   6 -10  11      191.66      200.81     83.16 o 
   7 -10  11        0.21        3.70     90.55 o 
  -9  -9  11        0.63        0.00      5.85 o 
  -8  -9  11      527.87      510.03     52.97 o 
  -7  -9  11        3.13        6.52     36.48 o 
  -6  -9  11       12.88       22.48     24.33 o 
  -5  -9  11        0.92        0.00     55.13 o 
  -4  -9  11      341.50      354.80     15.71 o 
  -3  -9  11        2.22       49.89     99.79 o 
  -2  -9  11      114.79      155.84    104.10 o 
  -1  -9  11       48.47       59.44     93.63 o 
   0  -9  11     3026.57     2799.00     83.46 o 
   1  -9  11     1104.07     1439.85     86.24 o 
   2  -9  11      369.27      430.88     45.27 o 
   3  -9  11      379.74      354.49     41.58 o 
   4  -9  11       26.93       63.14     65.29 o 
   5  -9  11      259.09      343.72     50.51 o 
   6  -9  11        0.17        0.31     25.87 o 
   7  -9  11        1.38        0.92     49.28 o 
   8  -9  11      113.20      121.04     32.95 o 
  -9  -8  11      160.49      155.23     44.04 o 
  -8  -8  11       55.02       73.92     24.33 o 
  -7  -8  11      492.46      528.66     36.33 o 
  -6  -8  11      155.89      207.87     59.75 o 
  -5  -8  11      243.71      324.32     54.87 o 
  -4  -8  11     2571.55     2619.75     98.86 o 
  -3  -8  11     2777.55     2465.14      0.92 o 
  -2  -8  11        7.68       21.56    121.96 o 
  -1  -8  11      122.46      244.23     68.37 o 
   0  -8  11        0.51        0.92     24.95 o 
   1  -8  11      532.26      538.06    111.49 o 
   2  -8  11      315.33      300.29     46.81 o 
   3  -8  11      861.53     1055.48     42.50 o 
   4  -8  11        1.69       30.49     97.02 o 
   6  -8  11       40.95       48.35     21.25 o 
   7  -8  11      134.19      135.21     15.09 o 
   8  -8  11      122.52      136.44     30.80 o 
 -10  -7  11        0.44        0.31      3.08 o 
  -9  -7  11        2.60       42.19     82.23 o 
  -8  -7  11        7.45       59.13     80.39 o 
  -7  -7  11       51.23       44.90     18.33 o 
  -6  -7  11       47.60       54.85     27.79 o 
  -5  -7  11        6.35        3.79     12.01 o 
  -4  -7  11     3009.40     3073.16     54.23 o 
  -3  -7  11     2671.98     2679.42    102.25 o 
  -2  -7  11       71.25      135.21     42.50 o 
  -1  -7  11      154.19      166.93     56.67 o 
   0  -7  11      324.68      311.68      0.62 o 
   1  -7  11        0.32        0.31     13.24 o 
   2  -7  11       26.13       57.59     36.96 o 
   3  -7  11     1393.50     1489.12     64.68 o 
   4  -7  11      260.77      351.72     81.31 o 
   5  -7  11      297.30      307.68     65.29 o 
   6  -7  11       40.84       42.19      3.08 o 
   7  -7  11        8.15       60.67    115.50 o 
   8  -7  11       54.50       78.23     67.45 o 
 -10  -6  11       26.47       54.21    105.33 o 
  -9  -6  11      433.40      459.52     88.39 o 
  -8  -6  11      197.77      221.75    104.41 o 
  -7  -6  11      473.99      580.37     71.61 o 
  -6  -6  11        6.86        6.98      6.16 o 
  -5  -6  11       29.36       36.34     10.32 o 
  -4  -6  11        8.94       25.30     13.95 o 
  -3  -6  11     4647.93     4623.30     76.46 o 
  -2  -6  11     1965.31     1951.59     82.85 o 
  -1  -6  11      401.67      457.67     97.94 o 
   0  -6  11      479.55      525.12     50.82 o 
   1  -6  11      959.74      900.87      0.62 o 
   2  -6  11      422.84      461.06     63.75 o 
   3  -6  11       60.87       85.00    103.18 o 
   4  -6  11        9.16        8.62      9.24 o 
   5  -6  11      793.00      741.94     28.33 o 
   6  -6  11       33.91       58.83    107.18 o 
   7  -6  11       52.85       65.60     44.66 o 
   8  -6  11        3.86        5.54     75.15 o 
 -10  -5  11        0.30       11.09    119.50 o 
  -9  -5  11      104.11       93.63     19.71 o 
  -8  -5  11      700.01      742.99     24.95 o 
  -7  -5  11      275.97      281.05     54.60 o 
  -6  -5  11      243.67      305.58     75.74 o 
  -5  -5  11      112.35      181.16     43.27 o 
  -4  -5  11      319.45      345.36     28.77 o 
  -3  -5  11      943.41      943.85     44.76 o 
  -2  -5  11      244.46      409.14     77.40 o 
  -1  -5  11        6.53       64.16     11.60 o 
   0  -5  11     1329.82     1446.00     77.92 o 
   1  -5  11     1882.13     2083.24    118.27 o 
   2  -5  11     1248.51     1385.33     85.62 o 
   3  -5  11      444.71      412.40     21.87 o 
   4  -5  11       39.24       60.98     24.33 o 
   5  -5  11      133.88      166.62     56.05 o 
   6  -5  11       96.72       84.70    105.64 o 
   7  -5  11        0.40        1.23    114.88 o 
   8  -5  11       37.63       39.42     50.82 o 
 -11  -4  11       34.76       46.81     68.68 o 
 -10  -4  11       15.46       16.32     52.36 o 
  -9  -4  11      387.76      382.21     56.05 o 
  -8  -4  11      624.07      562.29     22.64 o 
  -7  -4  11      402.69      409.48     31.55 o 
  -6  -4  11      563.83      562.70     42.50 o 
  -5  -4  11      606.85      538.98      3.70 o 
  -4  -4  11       93.50      201.42     72.38 o 
  -3  -4  11      190.22      185.41      5.54 o 
  -2  -4  11      169.17      262.41    113.65 o 
  -1  -4  11      180.36      219.29    110.57 o 
   0  -4  11      205.98      281.50     67.14 o 
   1  -4  11     2305.42     2202.68     36.37 o 
   2  -4  11      969.04     1096.13     75.15 o 
   3  -4  11        9.33        8.32     56.05 o 
   5  -4  11       18.14       53.59     26.49 o 
   6  -4  11       21.62       38.19     43.73 o 
   7  -4  11       34.85       40.04     68.68 o 
   8  -4  11        2.80        7.70     60.98 o 
 -11  -3  11        2.43       32.34     83.46 o 
 -10  -3  11       44.05       38.81     27.72 o 
  -9  -3  11       30.24       31.11     71.76 o 
  -8  -3  11      264.34      329.86     60.67 o 
  -7  -3  11       39.99       64.68     45.27 o 
  -6  -3  11      149.30      149.07     73.30 o 
  -5  -3  11     1354.17     1628.95     81.00 o 
  -4  -3  11     4446.50     4425.18     58.52 o 
  -3  -3  11      940.87      948.60     66.53 o 
  -2  -3  11      215.33      345.26    110.26 o 
  -1  -3  11      189.54      312.30     88.70 o 
   0  -3  11       48.24       88.39     60.37 o 
   1  -3  11     1280.60     1642.50     98.25 o 
   2  -3  11     2766.86     2721.70    101.94 o 
   3  -3  11      788.84      703.56      3.05 o 
   4  -3  11        2.05       41.89    112.72 o 
   5  -3  11       36.81       41.27    104.41 o 
   6  -3  11        0.78       12.01      9.24 o 
   7  -3  11       88.59      218.67     80.08 o 
   8  -3  11        3.32       40.35     74.53 o 
 -11  -2  11       63.36      100.71    122.58 o 
 -10  -2  11        8.89       12.94     85.62 o 
  -9  -2  11       10.07        8.32      2.46 o 
  -8  -2  11       72.92       74.53      3.70 o 
  -7  -2  11       51.64       66.83     54.21 o 
  -6  -2  11     1288.29     1210.70      3.70 o 
  -5  -2  11     1250.46     1158.04    103.48 o 
  -4  -2  11     3320.42     3384.18     59.13 o 
  -3  -2  11     3873.91     3765.78     61.91 o 
  -2  -2  11      981.68      973.24    114.88 o 
  -1  -2  11        0.39        4.93     10.47 o 
   0  -2  11      223.94      272.57     93.94 o 
   1  -2  11      112.23      107.49      0.31 o 
   2  -2  11      125.27      137.67     64.68 o 
   3  -2  11       90.71       80.39     77.61 o 
   4  -2  11      109.32      186.88     34.19 o 
   5  -2  11       60.77       67.11     20.97 o 
   6  -2  11        9.01        5.85     33.57 o 
   7  -2  11       82.19       72.99    106.26 o 
 -11  -1  11        3.50        5.85     90.55 o 
 -10  -1  11       30.74       29.26     16.63 o 
  -9  -1  11       56.02       95.78    116.11 o 
  -8  -1  11     1456.38     1519.00     40.96 o 
  -7  -1  11       84.47       80.08     61.60 o 
  -6  -1  11        2.72       16.63     76.38 o 
  -5  -1  11       27.13       77.61     80.39 o 
  -4  -1  11     1464.65     1474.34      9.55 o 
  -3  -1  11     2583.48     2336.71     24.02 o 
  -2  -1  11     3041.29     2837.19     17.86 o 
  -1  -1  11        1.63       10.16     16.63 o 
   0  -1  11     1282.69     1304.41     61.35 o 
   1  -1  11     1033.19     1010.20     49.28 o 
   2  -1  11       25.49       29.57     78.85 o 
   3  -1  11       17.89       17.16     41.92 o 
   4  -1  11      273.32      268.00     33.27 o 
   5  -1  11       26.65       42.37     18.54 o 
   6  -1  11       43.88       79.15     96.09 o 
 -11   0  11       11.88       11.40     61.60 o 
 -10   0  11        0.45        1.54     36.96 o 
  -9   0  11      127.95      200.50     89.32 o 
  -8   0  11      828.31      964.00     29.87 o 
  -7   0  11      911.21     1134.63    112.11 o 
  -6   0  11      123.71      136.75    101.64 o 
  -5   0  11      396.46      407.78     57.29 o 
  -4   0  11      150.27      159.23     84.39 o 
  -3   0  11      183.38      310.76    121.96 o 
  -2   0  11      116.67      205.74     93.32 o 
  -1   0  11        1.83       21.25     16.63 o 
   0   0  11      775.02      733.30     42.33 o 
   1   0  11     2673.56     2331.95     63.45 o 
   2   0  11       25.07       28.00     47.91 o 
   3   0  11       30.06       50.20     28.33 o 
   4   0  11      273.45      392.07    108.41 o 
   5   0  11        3.33        2.77     10.47 o 
   6   0  11       18.99       25.56    114.57 o 
 -11   1  11       10.94       34.80     42.19 o 
 -10   1  11      219.63      220.83     72.69 o 
  -9   1  11      411.31      493.09    102.25 o 
  -8   1  11      969.19      820.17     23.41 o 
  -7   1  11      342.81      444.74     93.32 o 
  -6   1  11      212.07      207.89      5.85 o 
  -5   1  11     1211.61     1369.63     72.07 o 
  -4   1  11      103.02      121.04     40.96 o 
  -3   1  11      194.19      279.04     52.97 o 
  -2   1  11      186.55      252.55    102.56 o 
  -1   1  11      155.27      248.24     57.90 o 
   0   1  11      582.81      631.07     79.15 o 
   1   1  11     3382.06     3054.78    153.07 o 
   2   1  11      256.28      346.84     46.41 o 
   3   1  11       35.01      147.78     74.96 o 
   4   1  11        5.34        9.65     19.14 o 
   5   1  11        3.33       10.02     51.46 o 
   6   1  11        0.05        7.47     35.39 o 
 -10   2  11        7.26       22.79     99.17 o 
  -9   2  11       25.36       24.02     56.05 o 
  -8   2  11      199.85      289.20     92.40 o 
  -7   2  11       76.48       97.32     28.03 o 
  -6   2  11      219.45      249.16     94.24 o 
  -5   2  11      833.47      833.42     48.35 o 
  -4   2  11      367.52      371.13      7.70 o 
  -3   2  11      504.71      487.55      9.86 o 
  -2   2  11       21.91       40.35     16.02 o 
  -1   2  11        7.12       22.18    106.87 o 
   0   2  11       69.44       80.39     55.13 o 
   1   2  11     1120.53     1164.51     28.33 o 
   2   2  11      762.60      836.50    111.49 o 
   3   2  11        0.95       10.03      3.99 o 
   4   2  11       16.10       44.42     43.58 o 
   5   2  11       16.64       41.07     30.73 o 
 -10   3  11        7.78       16.63     68.68 o 
  -9   3  11       44.21       54.21     16.02 o 
  -8   3  11       54.72      164.77     98.25 o 
  -7   3  11      291.59      305.52     42.81 o 
  -6   3  11       74.57      101.94     87.47 o 
  -5   3  11      958.66      956.92     84.08 o 
  -4   3  11     2054.39     2292.98     77.00 o 
  -3   3  11      536.36      521.73     30.80 o 
  -2   3  11     1419.23     1594.46    116.11 o 
  -1   3  11       21.58       20.64      4.93 o 
   0   3  11      361.25      343.72     86.54 o 
   1   3  11        6.91       14.48     38.19 o 
   2   3  11       87.47      106.87     73.92 o 
   3   3  11       27.62       60.67     56.36 o 
   4   3  11        1.30       51.43    100.71 o 
   5   3  11       10.42       11.09     77.92 o 
 -10   4  11        3.33       10.16      7.08 o 
  -9   4  11      320.73      347.72     46.81 o 
  -8   4  11      686.09      746.56     94.55 o 
  -7   4  11      112.70      224.22     82.54 o 
  -6   4  11        0.17        7.70     90.55 o 
  -5   4  11      187.32      208.82     10.47 o 
  -4   4  11     1255.30     1654.82    118.88 o 
  -3   4  11      249.00      257.17     10.16 o 
  -2   4  11     3321.63     3267.76     80.69 o 
  -1   4  11       17.59       29.10     42.93 o 
   0   4  11      635.12      615.05     53.28 o 
   1   4  11      131.16      183.87     26.49 o 
   2   4  11       11.66       27.41     23.41 o 
   3   4  11      280.30      326.78    109.03 o 
   4   4  11       25.65       47.12     89.93 o 
  -9   5  11      101.90      107.49    120.42 o 
  -8   5  11      570.28      502.95     50.51 o 
  -7   5  11      355.29      424.10     63.75 o 
  -6   5  11      104.19       90.86     20.94 o 
  -5   5  11       12.19       15.09     35.73 o 
  -4   5  11        2.42        3.39      2.46 o 
  -3   5  11      317.34      285.81     17.56 o 
  -2   5  11      116.20      186.64     72.07 o 
  -1   5  11        1.30       12.90     38.80 o 
   0   5  11      613.21      583.33     31.72 o 
   1   5  11      195.58      280.58     49.28 o 
   2   5  11       82.89      106.56     71.45 o 
   3   5  11       56.32       67.45     67.45 o 
  -8   6  11     1030.71      951.99     73.92 o 
  -7   6  11      775.85      786.91     85.00 o 
  -6   6  11       37.51       64.99     44.97 o 
  -5   6  11      354.65      462.60     73.30 o 
  -4   6  11      259.79      377.59    120.12 o 
  -3   6  11       32.23       35.73      9.24 o 
  -2   6  11      339.86      354.19     57.59 o 
  -1   6  11       49.70       86.68     70.18 o 
   0   6  11      547.23      579.63     67.76 o 
   1   6  11      464.12      440.12    116.42 o 
  -7   7  11      775.41      722.54     55.13 o 
  -6   7  11        5.09       50.51     81.92 o 
  -5   7  11      406.26      435.50     55.75 o 
  -4   7  11      904.97      776.44      4.93 o 
  -3   7  11      729.68      680.35     35.11 o 
  -2   7  11       56.89       57.29     44.66 o 
  -1   7  11       75.55       77.19     13.71 o 
   0   7  11       54.11       65.60     19.10 o 
   0 -15  12      267.97      250.39     81.92 o 
   1 -15  12       12.75        5.54     43.73 o 
  -3 -14  12       15.75        9.24     89.01 o 
  -2 -14  12      163.50      136.75     22.18 o 
  -1 -14  12       23.20       39.73     26.49 o 
   0 -14  12      295.35      349.88     59.75 o 
   1 -14  12       44.49       34.19     62.21 o 
   2 -14  12        8.62       28.64     15.71 o 
   3 -14  12      191.62      163.54     40.65 o 
   4 -14  12       12.96        7.39     99.17 o 
  -5 -13  12      379.84      458.90     81.31 o 
  -4 -13  12      649.94      537.75     36.96 o 
  -3 -13  12       75.75       53.90     28.03 o 
  -2 -13  12       80.72       80.69     10.47 o 
  -1 -13  12        2.63      165.08    121.66 o 
   0 -13  12        0.43        0.00    122.27 o 
   1 -13  12      107.92       86.54     63.45 o 
   2 -13  12      135.03      149.99     45.58 o 
   3 -13  12      286.04      326.16     44.35 o 
   4 -13  12      401.82      391.15     17.25 o 
   5 -13  12       66.58      132.74    115.50 o 
  -6 -12  12       72.30       64.68     14.17 o 
  -5 -12  12      164.90      151.53     61.29 o 
  -4 -12  12      566.02      559.62     51.13 o 
  -3 -12  12        1.91        3.70     19.10 o 
  -2 -12  12      665.10      589.80    101.33 o 
  -1 -12  12      240.65      226.99     32.34 o 
   0 -12  12       16.97        9.24     24.33 o 
   1 -12  12      330.42      312.92     10.78 o 
   2 -12  12       42.20       38.19     46.81 o 
   3 -12  12       89.15      167.55     68.99 o 
   4 -12  12      508.57      527.28     55.44 o 
   5 -12  12       11.33        9.24     14.48 o 
   6 -12  12      163.24      206.66     46.81 o 
  -6 -11  12       80.36       72.99      8.62 o 
  -5 -11  12       11.32        5.54     88.70 o 
  -4 -11  12      304.10      327.08     20.02 o 
  -3 -11  12      574.92      632.61     95.17 o 
  -2 -11  12     1091.71     1392.72    114.57 o 
  -1 -11  12      386.68      376.36     35.11 o 
   0 -11  12      107.10       76.38     36.96 o 
   1 -11  12       13.39       38.50     21.56 o 
   2 -11  12       19.24       11.09     23.72 o 
   3 -11  12        7.55       15.40     12.63 o 
   4 -11  12       61.53       98.56     81.92 o 
   5 -11  12       13.65       13.86    101.94 o 
   6 -11  12       50.66       55.44    101.64 o 
  -7 -10  12       85.01       80.08      0.92 o 
  -6 -10  12      348.06      407.16     39.73 o 
  -5 -10  12      805.63     1043.77     65.91 o 
  -4 -10  12       85.03      166.01     96.40 o 
  -3 -10  12      281.52      348.95     58.83 o 
  -2 -10  12      309.04      377.59     91.78 o 
  -1 -10  12       17.78       99.17     37.88 o 
   0 -10  12      268.00      281.50     11.70 o 
   1 -10  12        6.61        5.54     47.12 o 
   2 -10  12       74.81       66.53     29.87 o 
   3 -10  12       17.28       16.63    105.95 o 
   4 -10  12       60.67       53.59      4.93 o 
   5 -10  12        1.28        1.85    121.96 o 
   6 -10  12       12.28        9.24     94.86 o 
   7 -10  12      208.72      238.08     37.88 o 
  -8  -9  12       13.06       24.64     15.71 o 
  -7  -9  12        0.87        0.00     82.23 o 
  -6  -9  12      551.48      502.64     79.77 o 
  -5  -9  12     1496.51     1566.74     28.95 o 
  -4  -9  12      231.22      223.60     26.49 o 
  -3  -9  12       87.20       84.70     95.48 o 
  -2  -9  12        4.77        5.24    114.88 o 
  -1  -9  12        4.33       16.63     26.80 o 
   0  -9  12       58.89       86.54    122.58 o 
   1  -9  12        0.00        0.00      4.31 o 
   2  -9  12      482.92      586.10    109.64 o 
   3  -9  12      485.01      460.44    120.12 o 
   4  -9  12      183.02      156.77    104.72 o 
   6  -9  12       60.67       74.23     84.70 o 
   7  -9  12      116.46      116.11     58.83 o 
  -9  -8  12        3.80       43.43     70.22 o 
  -8  -8  12       12.38       26.18    117.04 o 
  -7  -8  12       97.41      202.62     46.80 o 
  -6  -8  12      206.71      240.33     47.20 o 
  -5  -8  12     2381.83     2174.09     12.63 o 
  -4  -8  12     1141.66     1147.87     22.18 o 
  -3  -8  12      218.98      303.06     98.86 o 
  -2  -8  12     1193.02     1293.55     53.59 o 
  -1  -8  12      255.64      311.99     32.95 o 
   0  -8  12       60.03       72.99     13.55 o 
   1  -8  12        6.01       27.72     29.57 o 
   2  -8  12      390.51      462.60     96.09 o 
   3  -8  12      324.59      442.27    101.02 o 
   4  -8  12     1314.74     1433.99     60.37 o 
   6  -8  12       73.85       84.08     35.11 o 
   7  -8  12       39.07       68.68     99.79 o 
  -9  -7  12       14.00       52.36     86.85 o 
  -8  -7  12        0.12       21.25    110.88 o 
  -7  -7  12       91.87       98.63     38.35 o 
  -6  -7  12       52.41       77.87     32.97 o 
  -5  -7  12     1047.91     1095.94    207.74 o 
  -4  -7  12     1254.48     1314.16     60.52 o 
  -3  -7  12      212.00      217.44    106.56 o 
  -2  -7  12      712.14      836.81     18.79 o 
  -1  -7  12      330.36      303.06     86.85 o 
   0  -7  12      386.94      391.15     90.24 o 
   1  -7  12       16.48       51.43     47.43 o 
   2  -7  12      118.90      144.14     15.09 o 
   3  -7  12      789.38      824.49    105.64 o 
   4  -7  12      666.56      704.37      5.85 o 
   5  -7  12        2.67        6.47     22.79 o 
   6  -7  12      391.34      420.71     77.92 o 
   7  -7  12      268.48      289.20     28.64 o 
 -10  -6  12       72.02       68.37     76.38 o 
  -9  -6  12      534.45      544.52     75.15 o 
  -8  -6  12      118.54      195.49     62.39 o 
  -7  -6  12      751.08      832.37    111.95 o 
  -6  -6  12      484.00      582.21     59.54 o 
  -5  -6  12      435.76      405.73      8.73 o 
  -4  -6  12      523.45      576.17     57.40 o 
  -3  -6  12      139.57      154.28     36.91 o 
  -2  -6  12       83.27      191.26    114.26 o 
  -1  -6  12     1231.88     1138.94     32.34 o 
   0  -6  12      875.80      930.43    100.10 o 
   1  -6  12        3.79       24.95     54.82 o 
   2  -6  12      151.03      209.12     32.03 o 
   3  -6  12      338.87      342.79     68.68 o 
   4  -6  12       82.33      109.95     59.13 o 
   5  -6  12        0.12       20.64     73.61 o 
   6  -6  12      222.55      268.26     74.84 o 
   7  -6  12      147.31      224.83    112.42 o 
 -10  -5  12      247.66      233.15     80.69 o 
  -9  -5  12       69.97       87.78     69.91 o 
  -8  -5  12       87.27      105.74     77.92 o 
  -7  -5  12      296.68      377.13     49.71 o 
  -6  -5  12      611.40      658.97     50.24 o 
  -5  -5  12        4.11        6.79     16.27 o 
  -4  -5  12      540.59      616.25     63.06 o 
  -3  -5  12      995.35      988.26     55.04 o 
  -2  -5  12      397.43      404.96     29.26 o 
  -1  -5  12      400.83      348.03     34.34 o 
   0  -5  12      154.37      266.41     82.85 o 
   1  -5  12        4.87       26.18     39.11 o 
   2  -5  12      595.49      657.86    111.49 o 
   3  -5  12       65.62       71.15     97.02 o 
   5  -5  12       13.94       58.21     70.53 o 
   6  -5  12       69.34       80.08     68.99 o 
   7  -5  12       99.18      161.69     48.66 o 
 -10  -4  12       14.91       12.01     56.36 o 
  -9  -4  12       35.91       27.10     60.06 o 
  -8  -4  12       58.75       45.59      7.24 o 
  -7  -4  12      237.25      331.40    116.73 o 
  -6  -4  12      706.75      639.08     15.09 o 
  -5  -4  12     1623.15     1716.42     48.35 o 
  -4  -4  12      476.60      459.21     32.03 o 
  -3  -4  12       28.19       38.50    114.57 o 
  -2  -4  12      346.46      344.33      7.39 o 
  -1  -4  12        8.27       27.10     62.52 o 
   0  -4  12        4.33       18.79     96.71 o 
   1  -4  12     1359.89     1326.97     43.58 o 
   2  -4  12     1582.43     1863.95    121.66 o 
   3  -4  12      375.09      398.85     35.11 o 
   5  -4  12        1.44       18.48     81.62 o 
   6  -4  12        1.10        1.54     33.57 o 
   7  -4  12       33.39       53.90    108.72 o 
 -10  -3  12      360.58      354.80    113.03 o 
  -9  -3  12      110.47      129.05      7.70 o 
  -8  -3  12       31.39       26.80    105.95 o 
  -7  -3  12        0.87       11.40     53.59 o 
  -6  -3  12     1971.26     2143.91    102.56 o 
  -5  -3  12     1572.22     1523.00     20.33 o 
  -4  -3  12      217.79      295.05     57.90 o 
  -3  -3  12       51.38       52.36     18.17 o 
  -2  -3  12      649.27      701.29     36.96 o 
  -1  -3  12      976.75      954.46    117.65 o 
   0  -3  12      136.74      133.36      9.24 o 
   1  -3  12        1.96       15.09     27.10 o 
   2  -3  12      763.26      745.02     48.35 o 
   3  -3  12      466.87      491.24     57.90 o 
   4  -3  12      323.92      374.21     55.44 o 
   5  -3  12       61.32       53.59     92.40 o 
   6  -3  12       25.99       15.40     33.57 o 
   7  -3  12       47.67       46.81      9.24 o 
 -10  -2  12      271.01      308.91    113.96 o 
  -9  -2  12      729.40      741.02    101.64 o 
  -8  -2  12       55.88       75.15     32.03 o 
  -7  -2  12      253.38      327.39    102.56 o 
  -6  -2  12      241.22      297.83     44.97 o 
  -5  -2  12      845.56      863.91    103.48 o 
  -4  -2  12      271.73      308.91     33.26 o 
  -3  -2  12       50.15       61.29     58.52 o 
  -2  -2  12      411.67      384.99     39.11 o 
  -1  -2  12     2627.99     2753.73    120.42 o 
   0  -2  12      450.31      547.60    101.94 o 
   1  -2  12       58.94       72.78     13.15 o 
   2  -2  12      641.50      743.48     82.23 o 
   3  -2  12      611.88      541.75     87.47 o 
   4  -2  12      114.46      128.67     59.29 o 
   5  -2  12       16.59       13.24    108.72 o 
   6  -2  12       88.01       95.48     24.33 o 
 -10  -1  12      827.82      754.57     18.17 o 
  -9  -1  12      808.03      778.60     99.79 o 
  -8  -1  12      442.54      480.77    105.95 o 
  -7  -1  12      479.50      424.10     53.28 o 
  -6  -1  12     1008.62     1243.35     83.16 o 
  -5  -1  12      162.26      235.00     76.69 o 
  -4  -1  12       17.39       60.67    121.04 o 
  -3  -1  12      191.64      194.65    121.35 o 
  -2  -1  12       61.59       64.06     94.55 o 
  -1  -1  12     1404.37     1402.89     38.19 o 
   0  -1  12      299.40      271.95     84.70 o 
   1  -1  12       38.02       55.57     40.20 o 
   2  -1  12        0.34        6.16     50.82 o 
   3  -1  12      384.24      397.61     38.81 o 
   4  -1  12       41.41       46.20    114.57 o 
   5  -1  12       45.78       64.99     56.36 o 
 -10   0  12      258.59      289.51     24.02 o 
  -9   0  12      350.31      367.43     45.27 o 
  -8   0  12      149.60      148.14     13.55 o 
  -7   0  12      666.66      734.24     63.45 o 
  -6   0  12      403.62      469.37     74.84 o 
  -5   0  12      528.75      550.07     79.15 o 
  -4   0  12      849.61      834.34     69.91 o 
  -3   0  12       43.13       87.78    120.12 o 
  -2   0  12       80.92       79.46     85.93 o 
  -1   0  12      515.45      531.90    101.02 o 
   0   0  12      100.66       87.78      3.08 o 
   1   0  12      241.92      280.74     30.03 o 
   2   0  12      424.18      465.41     56.18 o 
   3   0  12        5.53       27.39     58.81 o 
   4   0  12       20.19       39.18     56.09 o 
   5   0  12        0.20        0.89     39.11 o 
   6   0  12        3.23       21.37     58.91 o 
 -10   1  12       41.95       42.19      1.85 o 
  -9   1  12      379.66      492.78     89.01 o 
  -8   1  12        7.05       40.65     42.19 o 
  -7   1  12      749.57      635.38      0.62 o 
  -6   1  12     1012.54      961.85    103.48 o 
  -5   1  12      939.05      960.00     97.63 o 
  -4   1  12      286.09      285.20    109.03 o 
  -3   1  12        1.43        4.93     20.33 o 
  -2   1  12       80.69       90.55     40.04 o 
  -1   1  12      377.88      372.05     77.92 o 
   0   1  12       33.75       62.72     27.55 o 
   1   1  12      724.92      691.74     19.40 o 
   2   1  12     1491.79     1469.91     46.77 o 
   3   1  12      190.25      187.55     56.82 o 
   4   1  12       63.69       80.05     21.20 o 
   5   1  12        1.09       19.15     45.52 o 
 -10   2  12      255.74      262.10      7.39 o 
  -9   2  12        3.22       41.89    110.88 o 
  -8   2  12      275.70      270.72     44.04 o 
  -7   2  12       26.00       62.21     80.08 o 
  -6   2  12      874.60      924.89     42.50 o 
  -5   2  12      926.06      895.01    117.04 o 
  -4   2  12      290.85      279.04     64.37 o 
  -3   2  12       42.44       48.05    119.50 o 
  -2   2  12      336.85      315.07     40.35 o 
  -1   2  12      703.00      654.78     10.47 o 
   0   2  12      293.14      376.98     62.83 o 
   1   2  12      137.83      278.73    107.18 o 
   2   2  12      647.79      584.87      9.86 o 
   3   2  12      247.92      241.77     40.65 o 
   4   2  12      157.93      163.66     59.26 o 
  -9   3  12       52.28       66.53     80.69 o 
  -8   3  12       39.13       37.27     28.03 o 
  -7   3  12        6.90       39.42     98.25 o 
  -6   3  12      163.53      226.99     80.39 o 
  -5   3  12      391.42      386.83     37.88 o 
  -4   3  12       99.80      143.83    112.72 o 
  -3   3  12       94.42      110.88    110.88 o 
  -2   3  12      615.34      676.96     91.78 o 
  -1   3  12     1525.53     1770.93     89.62 o 
   0   3  12       30.12       38.50     77.31 o 
   1   3  12       10.03       35.11     45.27 o 
   2   3  12        0.81        1.23    104.72 o 
   3   3  12       89.92       85.62     19.71 o 
  -9   4  12      260.13      389.30    111.49 o 
  -8   4  12        0.02        5.85     17.86 o 
  -7   4  12      334.30      400.69     87.16 o 
  -6   4  12      376.49      442.58     72.38 o 
  -5   4  12      227.04      235.61     35.73 o 
  -4   4  12       35.50       82.85    121.66 o 
  -3   4  12       42.59       66.22     47.43 o 
  -2   4  12      494.48      524.20     83.16 o 
  -1   4  12      542.80      557.15     39.11 o 
   0   4  12        7.20       49.28     94.86 o 
   1   4  12       59.13       98.56     92.40 o 
   2   4  12       35.22       63.14     86.85 o 
  -8   5  12        9.70       13.55     52.36 o 
  -7   5  12      276.45      371.74    103.79 o 
  -6   5  12      868.51      786.91     56.36 o 
  -5   5  12      444.72      495.55     46.81 o 
  -4   5  12       59.67       55.44      1.23 o 
  -3   5  12        9.78       43.12     79.46 o 
  -2   5  12      126.80      177.09     96.09 o 
  -1   5  12      288.02      368.66     86.24 o 
   0   5  12        0.69       14.78    117.04 o 
   1   5  12       93.79      109.34     85.62 o 
  -7   6  12      159.21      151.22     23.10 o 
  -6   6  12      877.56      814.94     25.26 o 
  -5   6  12      657.06      633.22     38.50 o 
  -4   6  12       32.70       24.64     27.10 o 
  -3   6  12      166.33      268.57     55.75 o 
  -2   6  12       15.36       20.02     76.38 o 
  -1   6  12      203.80      185.41     98.56 o 
  -2 -14  13       88.17       63.75     47.43 o 
  -1 -14  13       36.86       29.57     80.39 o 
   0 -14  13      330.08      305.83     38.50 o 
   1 -14  13      128.87      139.52     64.06 o 
   2 -14  13      217.67      191.26     53.90 o 
  -4 -13  13      663.62      572.86     37.88 o 
  -3 -13  13      384.81      370.20     21.87 o 
  -2 -13  13        7.06        4.62     62.83 o 
  -1 -13  13      211.20      249.78     89.01 o 
   0 -13  13       73.44       70.53      9.24 o 
   1 -13  13      144.71      140.13     55.13 o 
   2 -13  13      148.33      198.65     96.71 o 
   3 -13  13      362.07      463.52    104.72 o 
   4 -13  13      228.78      188.80     82.85 o 
  -5 -12  13        0.10        0.00     40.65 o 
  -4 -12  13      561.14      489.70     19.10 o 
  -3 -12  13      320.16      352.65     30.18 o 
  -2 -12  13       60.61       60.06     22.79 o 
  -1 -12  13      310.25      372.67     67.76 o 
   0 -12  13      687.33      713.61    113.03 o 
   1 -12  13       36.92       68.68    105.02 o 
   2 -12  13        1.25        2.77     30.80 o 
   3 -12  13       95.20      106.56     36.96 o 
   4 -12  13      134.92      118.27    106.87 o 
   5 -12  13      238.16      219.29     41.58 o 
  -6 -11  13      102.39       87.16     50.20 o 
  -5 -11  13      172.33      166.62     12.32 o 
  -4 -11  13      141.47      123.81     52.36 o 
  -3 -11  13      441.15      471.84    117.65 o 
  -2 -11  13        8.98       21.87    112.11 o 
  -1 -11  13      467.67      421.33     96.71 o 
   0 -11  13      664.94      597.50     43.12 o 
   1 -11  13     1191.06     1381.02    119.81 o 
   2 -11  13      525.64      634.15    122.27 o 
   3 -11  13       90.39       93.63     91.16 o 
   4 -11  13       30.57       43.73     62.21 o 
  -7 -10  13      215.55      276.57     43.73 o 
  -6 -10  13       53.52       51.74      7.39 o 
  -5 -10  13      128.33      145.06     44.66 o 
  -4 -10  13      251.32      235.30      8.62 o 
  -3 -10  13       72.03       85.62     10.47 o 
  -2 -10  13       51.16       40.65     73.92 o 
  -1 -10  13      817.29      738.25    111.80 o 
   0 -10  13      263.81      361.58     59.44 o 
   1 -10  13     2366.93     2470.99     84.39 o 
   2 -10  13      390.02      487.85    111.49 o 
   3 -10  13       82.70       72.99    115.80 o 
   4 -10  13      148.92      153.07     51.74 o 
   6 -10  13      117.85      216.21     66.22 o 
  -7  -9  13        3.01        0.92      2.16 o 
  -6  -9  13        0.32        0.00     24.64 o 
  -5  -9  13       97.39      125.04     72.07 o 
  -4  -9  13      579.85      543.91      7.39 o 
  -3  -9  13        4.61        7.70     99.79 o 
  -2  -9  13       10.24        8.32    105.95 o 
  -1  -9  13       89.11      182.02     85.31 o 
   0  -9  13      231.08      213.44      7.39 o 
   1  -9  13     2243.27     2137.75     50.51 o 
   2  -9  13      679.68      628.30      4.62 o 
   3  -9  13        1.31        0.00     89.32 o 
   4  -9  13       62.81      101.02     62.83 o 
   6  -9  13       77.27       73.92     26.49 o 
  -8  -8  13      257.50      329.55    121.35 o 
  -7  -8  13        0.26        0.78     34.35 o 
  -6  -8  13        7.68        8.93      1.54 o 
  -5  -8  13      839.87      785.68     18.48 o 
  -4  -8  13     1210.90     1200.85     59.13 o 
  -3  -8  13      590.39      564.85     52.97 o 
  -2  -8  13      100.42      113.03      5.85 o 
  -1  -8  13       45.92       53.28     50.20 o 
   0  -8  13      326.55      400.39     63.45 o 
   1  -8  13       85.52      211.59     79.15 o 
   2  -8  13      742.80      742.25     53.59 o 
   3  -8  13       30.13       35.11      1.23 o 
   4  -8  13       75.15      145.06     30.18 o 
   5  -8  13      711.18      624.29     33.57 o 
   6  -8  13        2.58       20.64     51.74 o 
  -9  -7  13       16.19       16.94      6.47 o 
  -8  -7  13      507.17      476.97     49.52 o 
  -7  -7  13      282.52      293.70     20.17 o 
  -6  -7  13       83.08       83.84      9.80 o 
  -5  -7  13      151.44      144.15     20.17 o 
  -4  -7  13     2179.30     2493.17    117.65 o 
  -3  -7  13       51.97       56.67     58.83 o 
  -2  -7  13        2.97       10.16     10.47 o 
  -1  -7  13        7.21       32.34     94.86 o 
   0  -7  13     1417.44     1431.84     60.98 o 
   1  -7  13      387.84      467.83    117.65 o 
   2  -7  13      234.83      287.97     41.27 o 
   3  -7  13       17.55       25.26     79.77 o 
   5  -7  13      192.94      174.32      1.54 o 
   6  -7  13       98.76      207.89     72.07 o 
  -9  -6  13      137.52      120.73    118.88 o 
  -8  -6  13      294.12      314.41     32.03 o 
  -7  -6  13     2072.60     1879.19    186.18 o 
  -6  -6  13       10.00       46.18     61.98 o 
  -5  -6  13      138.97      145.19     42.04 o 
  -4  -6  13       36.81      139.12     46.94 o 
  -3  -6  13       63.33       63.75    117.34 o 
  -2  -6  13        5.66       35.11     77.92 o 
  -1  -6  13      103.78      106.56     66.22 o 
   0  -6  13     1695.70     1580.91      6.78 o 
   1  -6  13     1588.82     1928.62    107.18 o 
   2  -6  13       42.70       84.70    116.11 o 
   3  -6  13       37.53       72.69     78.85 o 
   5  -6  13       54.63       56.36     99.17 o 
   6  -6  13       96.88       69.61    118.88 o 
  -9  -5  13       36.12       48.05     76.38 o 
  -8  -5  13      298.99      254.69     20.48 o 
  -7  -5  13      386.17      370.27     26.03 o 
  -6  -5  13      590.53      543.96     44.62 o 
  -5  -5  13       20.79       19.65     18.22 o 
  -4  -5  13      113.36      135.62     26.18 o 
  -3  -5  13        0.06        4.57     21.02 o 
  -2  -5  13      152.68      171.74     51.93 o 
  -1  -5  13       42.71       49.59    121.04 o 
   0  -5  13     1985.96     1963.12     70.53 o 
   1  -5  13     1456.32     1472.80     48.05 o 
   2  -5  13       64.23       79.77     37.88 o 
   3  -5  13        2.60        3.08     76.69 o 
   5  -5  13       81.64      107.80     77.61 o 
   6  -5  13        5.77        8.32    104.72 o 
 -10  -4  13        1.07        0.92     17.56 o 
  -9  -4  13       59.15      101.89     58.05 o 
  -8  -4  13       15.79       57.13     36.14 o 
  -7  -4  13      384.15      362.81     23.72 o 
  -6  -4  13        0.19       33.88     92.09 o 
  -5  -4  13     1327.68     1326.82     14.48 o 
  -4  -4  13       35.82       36.65     45.89 o 
  -3  -4  13      255.48      378.83    100.71 o 
  -2  -4  13       59.52       74.53     36.03 o 
  -1  -4  13       60.97       70.22     65.60 o 
   0  -4  13      366.03      466.60    116.73 o 
   1  -4  13     2293.29     2309.61     71.45 o 
   2  -4  13      257.25      365.89     76.38 o 
   3  -4  13       91.08      116.11     65.29 o 
   4  -4  13        1.45        1.23    113.96 o 
   5  -4  13      262.38      325.54     61.29 o 
   6  -4  13       47.33       44.04      3.39 o 
 -10  -3  13       39.99       40.04     71.15 o 
  -9  -3  13       74.58      110.57    121.04 o 
  -8  -3  13      330.53      321.85      9.55 o 
  -7  -3  13        1.35       20.02     40.04 o 
  -6  -3  13       13.68       19.71     25.56 o 
  -5  -3  13     1702.25     1726.89     32.65 o 
  -4  -3  13     1456.72     1420.44     88.70 o 
  -3  -3  13     1177.38     1062.87    121.96 o 
  -2  -3  13      300.95      352.03     59.44 o 
  -1  -3  13      244.27      296.90     33.57 o 
   0  -3  13      611.19      604.89     68.68 o 
   1  -3  13      836.10      731.47      0.31 o 
   4  -3  13        2.49       52.97     91.16 o 
   5  -3  13      197.37      167.24     84.70 o 
   6  -3  13      115.36       92.70     14.17 o 
 -10  -2  13        5.01       11.09     22.79 o 
  -9  -2  13      295.13      413.63     97.02 o 
  -8  -2  13      300.49      407.47    111.49 o 
  -7  -2  13      231.76      293.51     41.58 o 
  -6  -2  13      179.57      198.04     15.40 o 
  -5  -2  13      540.37      577.48     47.43 o 
  -4  -2  13      675.57      677.57     63.75 o 
  -3  -2  13      800.32      789.37     50.20 o 
  -2  -2  13      833.90      770.59     32.34 o 
  -1  -2  13      523.97      511.57     67.76 o 
   0  -2  13      995.41      916.27    120.12 o 
   1  -2  13      157.11      149.68      3.08 o 
   2  -2  13        0.42       23.41     77.92 o 
 -10  -1  13       51.04      109.34    116.11 o 
  -9  -1  13      150.43      229.14     77.00 o 
  -8  -1  13     1268.89     1300.33     12.94 o 
  -7  -1  13      570.15      565.16    110.57 o 
  -6  -1  13      120.99      114.88     56.36 o 
  -5  -1  13       77.16      134.28    110.57 o 
  -4  -1  13       21.95       28.95    112.11 o 
  -3  -1  13       92.21      135.82    112.11 o 
  -2  -1  13      486.21      574.71    121.35 o 
  -1  -1  13       98.17       85.62      7.08 o 
   0  -1  13     2048.27     2087.24    122.27 o 
   1  -1  13      464.99      540.78     53.80 o 
   2  -1  13       13.58       12.60     13.17 o 
   3  -1  13        1.12        3.39     72.69 o 
   4  -1  13       29.69       39.11     16.63 o 
 -10   0  13       36.58       73.92    104.10 o 
  -9   0  13       40.01       85.31     94.24 o 
  -8   0  13      496.14      585.79    115.19 o 
  -7   0  13      317.81      330.16     52.36 o 
  -6   0  13      189.84      282.73     52.05 o 
  -5   0  13       18.53       14.17      2.46 o 
  -4   0  13      113.51      163.23    104.41 o 
  -3   0  13       75.17      200.19     72.38 o 
  -2   0  13      280.67      361.27     64.06 o 
  -1   0  13       29.07       74.84    109.95 o 
   0   0  13     1722.24     1577.21     10.47 o 
   1   0  13      526.25      602.12    113.65 o 
   2   0  13       62.13       70.53     45.27 o 
   3   0  13        2.27       40.05     27.88 o 
   4   0  13      140.78      147.60     17.95 o 
  -9   1  13        1.17        4.62     80.39 o 
  -8   1  13      261.64      248.24     97.02 o 
  -7   1  13       81.07      110.57     14.48 o 
  -6   1  13      382.96      416.40     26.80 o 
  -5   1  13      453.90      484.47     39.11 o 
  -4   1  13      461.79      474.61     47.43 o 
  -3   1  13       81.29      209.12    100.71 o 
  -2   1  13     1034.07     1028.07     79.77 o 
  -1   1  13       29.96       31.11     50.82 o 
   0   1  13      329.90      316.61    109.34 o 
   1   1  13      560.26      581.79     94.86 o 
   2   1  13      333.38      407.47     76.38 o 
   3   1  13       13.85       26.61     79.72 o 
   4   1  13      138.43      159.55     17.52 o 
  -9   2  13      211.43      309.53    106.26 o 
  -8   2  13        2.30       25.26     77.92 o 
  -7   2  13      213.62      361.27     79.77 o 
  -6   2  13      301.63      333.55     36.03 o 
  -5   2  13      504.35      464.45     42.19 o 
  -4   2  13     1725.79     1552.57     12.32 o 
  -3   2  13      561.07      538.98     83.77 o 
  -2   2  13      117.24      230.68     60.67 o 
  -1   2  13      124.13      237.46     94.24 o 
   0   2  13       39.03       60.81     28.83 o 
   1   2  13       61.00       80.39     50.20 o 
   2   2  13      167.20      214.67    105.33 o 
   3   2  13       63.80       75.46     94.55 o 
  -8   3  13       48.51       69.30     11.40 o 
  -7   3  13       38.47       81.31    117.34 o 
  -6   3  13      285.09      405.31     98.25 o 
  -5   3  13      371.59      425.02     62.21 o 
  -4   3  13      969.70      875.30      9.86 o 
  -3   3  13      813.19      730.24      6.78 o 
  -2   3  13        4.99        5.24     29.57 o 
  -1   3  13      378.56      387.76     87.16 o 
   0   3  13      158.19      255.96     49.68 o 
   1   3  13       49.96       68.99    105.02 o 
   2   3  13       15.65       25.56     70.53 o 
  -7   4  13      258.29      350.49     92.40 o 
  -6   4  13      178.81      178.94     28.64 o 
  -5   4  13        0.92        8.93     89.01 o 
  -4   4  13       36.02       72.07     85.62 o 
  -3   4  13      394.94      443.20     57.90 o 
  -2   4  13       73.81       80.39     53.28 o 
  -1   4  13      262.80      291.36     19.10 o 
   0   4  13      274.00      317.83     57.81 o 
   1   4  13      126.39      179.25     21.25 o 
  -6   5  13      160.48      216.82     35.11 o 
  -5   5  13       47.73       63.75     60.67 o 
  -4   5  13       77.91       95.78     39.42 o 
  -3   5  13       92.11       96.09     35.11 o 
  -2   5  13       65.56       82.85     67.14 o 
  -1   5  13      184.29      244.23     63.14 o 
  -3 -13  14      101.81      110.88     75.46 o 
  -2 -13  14      177.64      187.57     29.87 o 
  -1 -13  14       79.55       74.84     39.42 o 
   0 -13  14      128.02       96.09    112.42 o 
   1 -13  14       30.56       25.87     29.87 o 
   2 -13  14        7.68        8.32     32.03 o 
   3 -13  14       71.59       62.83     63.45 o 
  -5 -12  14      100.25       78.54     55.75 o 
  -4 -12  14      508.37      485.08     44.97 o 
  -3 -12  14       21.20       14.78     63.45 o 
  -2 -12  14      446.69      445.35     42.19 o 
  -1 -12  14      766.82      708.68     52.97 o 
   0 -12  14      160.39      116.42     99.48 o 
   1 -12  14        0.43        0.00     60.98 o 
   2 -12  14       83.96       84.08     78.85 o 
   3 -12  14        2.62        1.85    104.41 o 
   4 -12  14      126.98      147.53    106.26 o 
  -6 -11  14      284.81      298.13     25.56 o 
  -5 -11  14        2.86        2.77     35.11 o 
  -4 -11  14       64.30       61.91    115.80 o 
  -3 -11  14       26.62       28.64      6.47 o 
  -2 -11  14      184.31      206.66     65.29 o 
  -1 -11  14      443.21      494.01     64.37 o 
   0 -11  14      405.92      502.64    108.72 o 
   1 -11  14        1.19        3.70     47.43 o 
   2 -11  14      224.44      194.03     14.48 o 
   3 -11  14       89.24      100.40    115.80 o 
   4 -11  14       12.25       10.16     43.43 o 
  -6 -10  14      552.68      513.73      7.39 o 
  -5 -10  14      422.27      393.92     84.08 o 
  -4 -10  14       93.84      119.81     72.69 o 
  -3 -10  14       48.02       27.72     89.93 o 
  -2 -10  14       41.06       35.73     57.59 o 
  -1 -10  14      165.72      234.07     66.53 o 
   0 -10  14      194.11      224.52     35.11 o 
   1 -10  14        1.85        0.62     83.46 o 
   2 -10  14      292.73      318.77     34.80 o 
   3 -10  14       89.25      103.79     96.09 o 
   4 -10  14       11.96       13.86     26.49 o 
  -7  -9  14       22.65       28.95    121.66 o 
  -6  -9  14     1229.04     1212.55     13.55 o 
  -5  -9  14      565.40      550.07      6.16 o 
  -4  -9  14        1.12        0.31    106.26 o 
  -3  -9  14      416.29      408.39     10.47 o 
  -2  -9  14      254.78      328.93     69.61 o 
  -1  -9  14      725.31      680.04     63.75 o 
   0  -9  14       17.89       18.17     46.20 o 
   1  -9  14      301.39      392.07    105.33 o 
   2  -9  14      388.66      381.91     44.97 o 
   3  -9  14      197.06      331.40    102.87 o 
   4  -9  14       53.94       36.03     61.91 o 
  -8  -8  14       65.13      165.08     89.01 o 
  -7  -8  14        9.82        3.70     35.73 o 
  -6  -8  14      206.61      189.41     36.03 o 
  -5  -8  14      439.59      543.91     96.09 o 
  -4  -8  14      489.90      449.05      3.39 o 
  -3  -8  14        3.52        5.24      3.08 o 
  -2  -8  14      104.64      160.77     83.77 o 
  -1  -8  14     1642.24     1520.54     45.27 o 
   0  -8  14      271.24      389.30    109.95 o 
   1  -8  14      110.28      119.50     22.79 o 
   2  -8  14       23.88       22.48     36.96 o 
   3  -8  14       35.88       72.99     92.09 o 
   5  -8  14        0.95        0.92     85.31 o 
  -8  -7  14       47.71       53.43     17.59 o 
  -7  -7  14      508.66      567.94     81.08 o 
  -6  -7  14       70.09       97.32     88.39 o 
  -5  -7  14      374.52      431.18     91.16 o 
  -4  -7  14      597.31      658.48     57.29 o 
  -3  -7  14      196.56      203.89     59.75 o 
  -2  -7  14      415.07      380.98     10.78 o 
  -1  -7  14     1854.10     1720.12      8.32 o 
   0  -7  14      598.08      551.92     45.89 o 
   1  -7  14       35.03       37.88     49.89 o 
   2  -7  14       17.87       14.78      9.24 o 
   3  -7  14       11.51        7.70     50.82 o 
   5  -7  14       19.29       25.87      3.70 o 
  -9  -6  14      322.54      386.83    121.66 o 
  -8  -6  14        4.04       22.60     41.63 o 
  -7  -6  14     1035.51     1058.38     27.26 o 
  -6  -6  14     1386.66     1216.03     43.52 o 
  -5  -6  14      555.84      575.28     20.40 o 
  -4  -6  14       23.64       30.80    106.87 o 
  -3  -6  14        1.71        8.93     76.69 o 
  -2  -6  14      163.58      236.23     56.05 o 
  -1  -6  14     1194.99     1544.25    118.27 o 
   0  -6  14     1506.84     1721.35    115.19 o 
   1  -6  14      284.65      372.67     91.16 o 
   2  -6  14      109.06      217.75     63.45 o 
   3  -6  14        5.15        2.16     52.97 o 
   5  -6  14       28.89       50.20     44.04 o 
  -9  -5  14        3.16        4.66      2.35 o 
  -8  -5  14       22.39       28.10     22.48 o 
  -7  -5  14      785.51      886.77     56.21 o 
  -6  -5  14     1692.12     1507.09      7.68 o 
  -5  -5  14       11.65       21.11     25.66 o 
  -4  -5  14      180.24      277.37     60.55 o 
  -3  -5  14       68.29       91.35     29.57 o 
  -2  -5  14       70.42      141.67     23.10 o 
  -1  -5  14       70.77      211.90     96.71 o 
   0  -5  14      353.37      390.22     29.57 o 
   1  -5  14      236.46      274.42    100.71 o 
   2  -5  14      762.40      688.66     32.03 o 
   3  -5  14       21.41       13.86     51.43 o 
   5  -5  14      166.23      215.28     49.89 o 
  -9  -4  14        1.82       17.40     25.45 o 
  -8  -4  14       19.57       19.71     38.19 o 
  -7  -4  14      511.64      485.70     42.81 o 
  -6  -4  14      546.65      582.71     66.22 o 
  -5  -4  14     1344.09     1379.17     32.03 o 
  -4  -4  14       93.03      113.34    112.11 o 
  -3  -4  14      479.28      546.37     50.20 o 
  -2  -4  14     1278.73     1203.93     64.06 o 
  -1  -4  14       35.18       51.43     27.10 o 
   1  -4  14      116.34      135.82     21.87 o 
   2  -4  14      962.15      889.47     93.01 o 
   4  -4  14      100.13       85.31      1.85 o 
   5  -4  14       63.52       62.83     32.03 o 
  -9  -3  14       12.75       41.58     62.52 o 
  -8  -3  14       18.37       49.59     75.15 o 
  -7  -3  14      116.92      140.44     49.28 o 
  -6  -3  14      569.74      643.08    122.89 o 
  -5  -3  14      682.59      668.34     13.24 o 
  -4  -3  14       68.15       95.48     41.89 o 
  -3  -3  14       20.29       15.09     71.76 o 
  -2  -3  14     2204.70     2356.73     73.61 o 
  -1  -3  14     1501.93     1586.14     36.96 o 
   0  -3  14       62.67      112.72    117.65 o 
   4  -3  14       86.98      111.18     19.10 o 
  -9  -2  14      187.38      299.36     78.85 o 
  -8  -2  14       83.68       78.23    117.04 o 
  -7  -2  14      332.44      455.82    114.26 o 
  -6  -2  14       10.64       13.55     40.65 o 
  -5  -2  14       38.92       53.28     85.00 o 
  -4  -2  14      106.89      144.14    118.88 o 
  -3  -2  14       68.82      109.95    120.42 o 
  -2  -2  14      725.04      684.66     50.20 o 
  -1  -2  14     2015.38     1769.09     68.37 o 
   0  -2  14      159.39      150.30    102.56 o 
   1  -2  14       24.67       37.88     94.24 o 
   2  -2  14       26.96       34.80    106.87 o 
  -9  -1  14      194.08      193.72     52.67 o 
  -8  -1  14      103.66      119.50    110.26 o 
  -7  -1  14      748.62      738.56     33.88 o 
  -6  -1  14     1111.47     1238.42     47.74 o 
  -5  -1  14       11.81        8.93     47.43 o 
  -4  -1  14       17.32       45.58     56.36 o 
  -3  -1  14      106.19      121.35     61.29 o 
  -2  -1  14      145.94      149.37     11.40 o 
  -1  -1  14      633.98      613.82     33.26 o 
   0  -1  14      225.02      284.58     49.28 o 
   1  -1  14       18.65       26.80      6.47 o 
   2  -1  14       93.78      113.03     86.85 o 
   3  -1  14       88.11      106.56     86.85 o 
   4  -1  14       19.90       14.78     86.24 o 
  -9   0  14       18.29       24.95     99.79 o 
  -8   0  14       82.91       96.71     44.04 o 
  -7   0  14      785.72      758.27     47.43 o 
  -6   0  14      408.83      488.47    105.64 o 
  -5   0  14      473.85      483.85     38.81 o 
  -4   0  14       18.74       48.05     72.69 o 
  -3   0  14       10.20       40.96     25.87 o 
  -2   0  14        5.70        9.24     33.26 o 
  -1   0  14      717.66      650.47     14.48 o 
   0   0  14        5.34        6.16     34.49 o 
   1   0  14      288.44      318.94     23.69 o 
   2   0  14      304.30      266.72      2.77 o 
   3   0  14      273.55      283.35     28.64 o 
  -8   1  14        1.31       53.28     97.02 o 
  -7   1  14      250.86      326.16     81.00 o 
  -6   1  14      616.65      641.23    118.88 o 
  -5   1  14     1108.83      964.93     36.96 o 
  -4   1  14       25.66       61.60     57.59 o 
  -3   1  14      449.40      452.74     49.28 o 
  -2   1  14      698.30      719.46     59.44 o 
  -1   1  14      180.19      280.27     63.14 o 
   0   1  14      434.60      409.62      7.70 o 
   1   1  14      338.39      395.73     41.83 o 
   2   1  14       58.63       63.75     35.42 o 
  -8   2  14       24.97       29.57     56.05 o 
  -7   2  14        0.02        2.77     89.01 o 
  -6   2  14       81.04       92.09     37.88 o 
  -5   2  14      189.04      176.79     18.48 o 
  -4   2  14      185.18      308.60     76.38 o 
  -3   2  14      761.35      776.44     81.92 o 
  -2   2  14      588.38      550.99     10.16 o 
  -1   2  14      455.53      498.02     77.61 o 
   0   2  14      356.41      343.41     11.09 o 
   1   2  14      102.02      125.66     85.31 o 
  -7   3  14       52.02       55.13     82.85 o 
  -6   3  14      126.83      102.56     76.07 o 
  -5   3  14       38.63       75.46     87.47 o 
  -4   3  14      220.58      251.01    121.66 o 
  -3   3  14      239.07      332.32     81.62 o 
  -2   3  14      545.85      508.80     13.24 o 
  -1   3  14      672.99      625.22     26.49 o 
   0   3  14       73.94       65.29      3.08 o 
  -5   4  14      542.43      585.49    105.64 o 
  -4   4  14       56.17       68.68     28.33 o 
  -3   4  14       36.15       32.65      0.62 o 
  -2   4  14      174.82      206.35     55.13 o 
  -1 -13  15        5.91        8.32     70.84 o 
   0 -13  15      267.60      228.53      9.55 o 
  -3 -12  15        2.22        0.00      3.08 o 
  -2 -12  15        3.83        3.08      2.46 o 
  -1 -12  15      155.40      134.59     29.26 o 
   0 -12  15      565.40      505.41     42.19 o 
   1 -12  15      122.46      103.48     91.78 o 
   2 -12  15       23.51       15.09     60.37 o 
  -5 -11  15       63.14       60.37     16.63 o 
  -4 -11  15       11.33        7.39     72.38 o 
  -3 -11  15       84.72       79.15      9.24 o 
  -2 -11  15       70.39       61.91     17.56 o 
  -1 -11  15       26.10       16.63     52.05 o 
   0 -11  15      159.09      184.18     97.32 o 
   1 -11  15      821.83      753.03     17.86 o 
   2 -11  15       38.16       31.41     59.13 o 
   3 -11  15        8.85        7.39     92.70 o 
  -6 -10  15        3.70        4.62     34.19 o 
  -5 -10  15       20.54       54.21     72.99 o 
  -4 -10  15      138.32      229.76     95.17 o 
  -3 -10  15      433.33      442.27     39.11 o 
  -2 -10  15      260.12      283.66     19.71 o 
  -1 -10  15       94.96      126.28     83.46 o 
   0 -10  15       40.78       37.57    116.42 o 
   1 -10  15      597.10      571.32     58.52 o 
   2 -10  15       29.13       29.87     53.59 o 
   3 -10  15      105.07       93.01     67.76 o 
  -6  -9  15       51.98       54.21     60.06 o 
  -5  -9  15      198.41      167.85     20.94 o 
  -4  -9  15      412.59      452.13     35.11 o 
  -3  -9  15      865.66      805.08     28.03 o 
  -2  -9  15      333.38      299.06     64.37 o 
  -1  -9  15       65.42       57.59     57.90 o 
   0  -9  15        0.01        0.00     39.11 o 
   1  -9  15      261.82      279.04     53.59 o 
   2  -9  15       90.65      108.72     84.39 o 
   3  -9  15       93.08       68.37    104.10 o 
  -7  -8  15       27.88       25.87      4.93 o 
  -6  -8  15       15.18       12.94     70.53 o 
  -5  -8  15      178.95      263.02     67.76 o 
  -4  -8  15      277.13      383.14     86.24 o 
  -3  -8  15      852.24      888.55     38.81 o 
  -2  -8  15      325.08      336.32    104.72 o 
  -1  -8  15       33.74       30.18     23.41 o 
   0  -8  15      154.53      179.87     90.24 o 
   1  -8  15        7.06        3.39     38.50 o 
   2  -8  15       39.98       35.11     53.90 o 
   3  -8  15      151.37      254.71     97.94 o 
  -7  -7  15      229.61      263.64     92.40 o 
  -6  -7  15        1.26       47.74     86.85 o 
  -5  -7  15       32.29       27.72     30.18 o 
  -4  -7  15      133.17      241.46    102.87 o 
  -3  -7  15       19.91        8.32     89.32 o 
  -2  -7  15      130.86      166.31    118.58 o 
  -1  -7  15      396.42      427.49     65.29 o 
   0  -7  15      992.98     1126.93     46.51 o 
   1  -7  15      164.75      174.32     72.69 o 
   2  -7  15       32.83       35.42     20.33 o 
   3  -7  15       10.13        9.24     46.20 o 
  -8  -6  15      289.85      348.40     71.13 o 
  -7  -6  15      637.84      658.89     48.50 o 
  -6  -6  15       40.41       42.65     34.03 o 
  -5  -6  15       11.15       13.55     35.73 o 
  -4  -6  15      114.52      241.77     97.94 o 
  -3  -6  15      192.87      306.76     91.47 o 
  -2  -6  15        6.11        6.47     53.28 o 
  -1  -6  15      309.82      381.91     54.21 o 
   0  -6  15     1270.33     1453.71     77.61 o 
   1  -6  15      286.53      308.60     17.25 o 
   2  -6  15       61.21      131.51     68.37 o 
  -8  -5  15       38.43       64.57     41.66 o 
  -7  -5  15       37.91       43.85     20.03 o 
  -6  -5  15        1.21        3.32     17.09 o 
  -5  -5  15       39.14       54.48     34.93 o 
  -4  -5  15      568.51      535.88     38.50 o 
  -3  -5  15      620.56      585.49     41.89 o 
  -2  -5  15        0.81        0.92     33.57 o 
  -1  -5  15       41.80       44.66     12.01 o 
   0  -5  15      624.70      631.68     35.42 o 
   1  -5  15      238.99      290.13     53.59 o 
   2  -5  15       11.76        8.32    115.50 o 
   4  -5  15       44.24       41.58     28.03 o 
  -8  -4  15      144.60      222.37    114.26 o 
  -7  -4  15        4.69       10.78     84.08 o 
  -6  -4  15        5.01       16.63     96.71 o 
  -5  -4  15      141.86      277.50     92.70 o 
  -4  -4  15      376.11      384.06     23.72 o 
  -3  -4  15      910.82      858.06    108.10 o 
   1  -4  15      131.53      167.85     36.96 o 
   2  -4  15       84.18      200.81     80.39 o 
   4  -4  15      194.77      215.28     20.33 o 
  -8  -3  15      395.77      400.39     15.71 o 
  -7  -3  15      322.63      334.48     36.96 o 
  -6  -3  15      446.98      534.98    114.88 o 
  -5  -3  15       96.82      145.68     74.84 o 
  -4  -3  15      611.32      645.54     82.54 o 
  -3  -3  15      645.46      643.70    110.26 o 
  -2  -3  15       42.30       40.35     38.19 o 
  -1  -3  15        3.38       41.89     66.53 o 
   2  -3  15        4.13       26.49     27.10 o 
  -8  -2  15      286.31      386.22    121.35 o 
  -7  -2  15      692.87      773.67    120.73 o 
  -6  -2  15       73.34      105.64     77.31 o 
  -5  -2  15       77.29       92.70     46.20 o 
  -4  -2  15       39.69       62.52     52.67 o 
  -3  -2  15        7.67       37.57     52.97 o 
  -2  -2  15       10.19       16.02     30.49 o 
  -1  -2  15      366.84      432.11    113.65 o 
   0  -2  15      136.74      136.75     67.14 o 
  -8  -1  15      484.65      548.22     83.46 o 
  -7  -1  15      804.43      749.03     76.07 o 
  -6  -1  15       95.44      121.35    100.40 o 
  -5  -1  15      221.48      306.76    118.88 o 
  -4  -1  15      352.93      365.58     26.18 o 
  -3  -1  15       49.14       47.74     30.49 o 
  -2  -1  15       13.39       28.03     80.39 o 
  -1  -1  15      290.53      360.35     93.63 o 
   0  -1  15      226.69      218.98     35.11 o 
   1  -1  15       56.35       62.52     60.06 o 
   2  -1  15        0.58       10.63      7.07 o 
  -7   0  15      197.55      221.75     51.13 o 
  -6   0  15       80.38      125.97    113.34 o 
  -5   0  15      202.96      278.11     61.29 o 
  -4   0  15      470.85      501.10     77.00 o 
  -3   0  15       32.13       61.29     36.03 o 
  -2   0  15        7.44       12.01     25.56 o 
  -1   0  15      131.04      168.78     37.57 o 
   0   0  15      432.11      412.70      9.55 o 
   1   0  15        5.52       49.59     75.15 o 
  -7   1  15       16.40       24.33     23.72 o 
  -6   1  15       25.61       31.41    119.50 o 
  -5   1  15      301.20      302.44     24.64 o 
  -4   1  15     1319.80     1489.74     86.54 o 
  -3   1  15      254.17      340.94    111.80 o 
  -2   1  15        2.71       17.56    119.50 o 
  -1   1  15        3.74       15.40     91.78 o 
   0   1  15       27.27       24.33      4.93 o 
  -6   2  15       25.02       24.33      4.00 o 
  -5   2  15       74.77      110.88    116.42 o 
  -4   2  15      455.05      463.52     31.41 o 
  -3   2  15      216.96      251.93     89.93 o 
  -2   2  15       76.19      115.80     95.48 o 
  -1   2  15       29.36       41.89     11.70 o 
  -3 -11  16       57.82       54.51     12.63 o 
  -2 -11  16        2.69        1.85     78.85 o 
  -1 -11  16      265.17      257.48     44.35 o 
   0 -11  16      135.33      218.36     81.00 o 
   1 -11  16       45.82       48.66     84.08 o 
  -4 -10  16        0.96        0.92    101.02 o 
  -3 -10  16      157.96      215.28     44.35 o 
  -2 -10  16      266.70      292.90     58.52 o 
  -1 -10  16        0.26        0.00     97.02 o 
   0 -10  16      191.70      187.26    107.80 o 
   1 -10  16       31.62       32.34     54.82 o 
   2 -10  16      156.32      124.12    121.66 o 
  -5  -9  16       28.73       24.95     16.63 o 
  -4  -9  16       13.02       11.09    105.02 o 
  -3  -9  16      551.24      538.67     40.35 o 
  -2  -9  16      589.03      544.52     62.52 o 
  -1  -9  16       34.77       30.49     20.33 o 
   0  -9  16      105.77      102.56      8.62 o 
   1  -9  16       34.47       40.35    117.65 o 
   2  -9  16        0.59        0.00     76.07 o 
  -6  -8  16        8.72       40.96    114.88 o 
  -5  -8  16      161.55      154.92     27.41 o 
  -4  -8  16      158.12      185.10     82.23 o 
  -3  -8  16       70.35       73.30      3.08 o 
  -2  -8  16      413.96      420.71     40.35 o 
  -1  -8  16      321.54      344.95     44.97 o 
   0  -8  16        3.57        4.31      0.62 o 
   1  -8  16        7.77        6.47      0.62 o 
   2  -8  16       13.25        8.32     51.74 o 
  -6  -7  16      411.15      433.65     92.40 o 
  -5  -7  16        2.97        6.47    121.04 o 
  -4  -7  16       75.27      108.41     54.21 o 
  -3  -7  16      101.26      171.55     29.26 o 
  -2  -7  16     1412.69     1563.66     60.67 o 
  -1  -7  16      573.81      639.08     85.31 o 
   0  -7  16       78.06      209.43    101.33 o 
   1  -7  16       76.91       95.17     44.04 o 
   2  -7  16      149.38      291.36    115.19 o 
  -7  -6  16      136.40      161.39     35.73 o 
  -6  -6  16      334.86      384.68     58.21 o 
  -5  -6  16       33.10       24.95    104.10 o 
  -4  -6  16        1.13        0.92     14.17 o 
  -3  -6  16      289.82      266.72     86.54 o 
  -2  -6  16      252.39      319.38     68.37 o 
  -1  -6  16      388.02      369.28     17.25 o 
   0  -6  16      142.91      249.78     64.99 o 
   1  -6  16       75.16       87.78     87.47 o 
   2  -6  16      572.66      511.57     82.85 o 
  -7  -5  16       84.24      101.70     16.72 o 
  -6  -5  16      340.55      340.91     20.02 o 
  -5  -5  16      321.30      283.66     20.94 o 
  -4  -5  16       21.43       21.56     63.45 o 
  -3  -5  16      440.44      461.98     18.17 o 
  -2  -5  16      328.20      446.28    115.80 o 
  -1  -5  16       67.54       81.62    100.71 o 
   0  -5  16       11.57       45.27     74.53 o 
   1  -5  16       10.25       19.71     96.71 o 
   2  -5  16      115.73      131.82     75.15 o 
  -7  -4  16       38.08       36.96     35.73 o 
  -6  -4  16        9.45       16.02    121.96 o 
  -5  -4  16      150.09      177.40     46.20 o 
  -4  -4  16       86.77       72.69    121.96 o 
   0  -4  16      115.03      149.99     20.94 o 
   1  -4  16       28.99       40.96     88.39 o 
  -7  -3  16       76.92       68.37     28.33 o 
  -6  -3  16       24.43       68.07    108.72 o 
  -5  -3  16        1.41       17.25     94.24 o 
  -4  -3  16       11.96       39.42     72.07 o 
  -3  -3  16      508.79      559.92    108.41 o 
  -2  -3  16      819.01      782.60     14.17 o 
  -7  -2  16      262.84      292.90     35.11 o 
  -6  -2  16      663.79      603.35      7.70 o 
  -5  -2  16        0.83       23.41     60.06 o 
  -4  -2  16      402.75      416.09     31.11 o 
  -3  -2  16      220.79      256.55     50.51 o 
  -2  -2  16      832.83      800.77     25.87 o 
  -1  -2  16      274.90      294.75     36.03 o 
  -6  -1  16     1350.57     1466.64     60.37 o 
  -5  -1  16       38.02       49.59     34.49 o 
  -4  -1  16      369.96      404.39     28.95 o 
  -3  -1  16        0.39       10.47     38.19 o 
  -2  -1  16       40.39       74.53    105.95 o 
  -1  -1  16      184.93      177.40      3.70 o 
   0  -1  16      255.45      331.70     89.32 o 
  -5   0  16      135.18      269.49    110.57 o 
  -4   0  16      291.99      315.07     21.87 o 
  -3   0  16      339.00      344.33     44.04 o 
  -2   0  16       30.53       42.50     46.81 o 
  -1   0  16       71.68      104.10     95.48 o 
  -2  -9  17      268.32      254.71     67.14 o 
  -1  -9  17        2.16        1.85    100.40 o 
   0  -9  17       56.81       47.12    102.56 o 
  -4  -8  17       14.38       22.79     62.52 o 
  -3  -8  17     1096.52     1065.95     86.54 o 
  -2  -8  17       59.11       56.36     50.82 o 
  -1  -8  17      164.69      168.16     47.74 o 
   0  -8  17      140.89      109.64     82.85 o 
   1  -8  17      181.03      182.64    107.18 o 
  -5  -7  17      970.21      825.10      3.08 o 
  -4  -7  17       41.11       35.73     75.15 o 
  -3  -7  17        6.82       51.43     97.02 o 
  -2  -7  17        1.27       29.87     62.52 o 
  -1  -7  17      293.61      311.07     26.49 o 
   0  -7  17      111.15      106.26     58.52 o 
   1  -7  17      288.72      320.31     48.05 o 
  -5  -6  17      459.55      554.07    100.10 o 
  -4  -6  17      599.56      539.29     10.16 o 
  -3  -6  17      235.19      255.01     62.83 o 
  -2  -6  17       52.75       69.91     39.42 o 
  -1  -6  17       80.49       77.92     54.82 o 
   0  -6  17        1.24        7.08     99.17 o 
   1  -6  17       85.53      105.02     61.91 o 
  -5  -5  17      315.52      347.72     32.65 o 
  -4  -5  17     1774.04     1673.61     29.87 o 
  -3  -5  17      584.32      628.91     67.14 o 
  -2  -5  17       18.97       26.80     66.22 o 
  -1  -5  17      132.52      223.29     50.51 o 
   0  -5  17        0.12        0.62      2.46 o 
   0  -4  17        7.57       26.80    116.42 o 
  -5  -3  17      137.49      164.77     60.67 o 
  -4  -3  17      218.72      230.68     26.49 o 
  -4  -2  17        9.43       25.87     30.80 o 
  -3  -2  17       20.56       14.48     71.76 o 
  -2  -2  17       56.91       67.76     44.04 o 
                                                 
